# Supplementary material for: A comparative assessment of two different front-of-package nutrition label designs: A randomized experiment in Brazil
Source: PLoS One. 2022 Apr 6;17(4):e0265990. doi: 10.1371/journal.pone.0265990 (PMC8985949; doi:10.1371/journal.pone.0265990)
Supplement: S1 Dataset — (XLSX) [file pone.0265990.s002.xlsx]

## Sheet: pm4965a1
ID	VERSiON	TAB	PF1	PF2A	PF2B	PF2C	SEX	AGE YR	AGE MTH	TYPE	P1	P2	P3	P4	P5	P6	P7	P8A	P8B	P8C	P9	P10A	P10B	P10C	P10D	P10E	P10F	P10G	P10H	XP10
111413592	66	58703	1	2	2	2	1	27	2	1	5	3	4	2	1	1	2	5	6	5	1	24	3	0	0	0	0	0	0	because it would be warning of an excess of sodium and this symbol would draw the attention of the consumer
111359900	65	58594	1	2	2	2	1	49	4	2	7	5	5	7	2	1	2	7	7	7	1	98	0	0	0	0	0	0	0	why did you start asking for him
111363175	65	23262	1	2	2	2	2	29	2	1	4	3	4	5	1	2	2	2	6	4	1	98	0	0	0	0	0	0	0	because says it all
111363176	65	23262	1	2	2	2	2	53	4	1	1	5	2	7	2	2	2	5	7	7	1	4	0	0	0	0	0	0	0	for being black
111359901	65	58594	1	2	2	2	1	29	2	1	3	3	2	4	1	2	2	4	2	3	2	3	0	0	0	0	0	0	0	find it more flashy
111346061	65	23109	1	2	2	2	2	35	3	1	5	1	4	4	1	2	2	7	7	7	1	12	0	0	0	0	0	0	0	I found the second a bit vague and confusing, it would go unnoticed, the first would draw more attention to the
111361881	64	58593	1	2	2	2	2	50	4	1	1	3	99	1	1	1	2	7	7	1	1	3	0	0	0	0	0	0	0	I think this highlight more, people are important
111351663	65	58546	1	2	2	2	1	36	3	2	6	3	4	5	2	2	2	7	7	7	2	36	0	0	0	0	0	0	0	I think this Θ is easier to find out what's in the product
111328200	65	58546	1	2	2	2	2	28	2	1	1	3	4	7	2	1	2	7	5	5	1	17	0	0	0	0	0	0	0	agent is more used to how it represents something more dangerous, something that represents alert
111412985	66	58659	1	2	2	2	1	44	3	1	7	3	2	5	1	2	1	6	7	7	1	24	0	0	0	0	0	0	0	loud in sound and talks about health
111334244	65	23473	1	2	2	2	1	29	2	2	7	1	4	5	2	1	2	7	7	1	2	24	0	0	0	0	0	0	0	Apparently it leaves more detail than itia describing the high amount of sodium and sugar and what
111324210	64	23066	1	2	2	2	2	49	4	1	4	5	4	4	2	1	2	4	6	3	1	17	0	0	0	0	0	0	0	warning notice
111325133	64	23348	1	2	2	2	2	25	2	2	7	3	4	5	2	1	2	7	7	4	1	18	0	0	0	0	0	0	0	very clear
111363178	65	23262	1	2	2	2	2	26	2	2	7	3	4	7	2	1	2	7	5	4	1	3	0	0	0	0	0	0	0	draws attention
111337354	64	58800	1	2	2	2	1	29	2	2	5	3	4	4	2	1	1	6	6	1	1	3	0	0	0	0	0	0	0	draws attention does not go up to explain even stimulating
111321969	64	23276	1	2	2	2	2	20	1	2	7	3	2	5	1	2	2	6	7	3	1	3	0	0	0	0	0	0	0	draws Maia's attention for the format
111319975	64	23348	1	2	2	2	1	21	1	1	1	3	5	7	2	2	2	7	7	4	1	3	0	0	0	0	0	0	0	draws more attention
111321418	64	23066	1	2	2	2	2	50	4	1	6	5	4	5	1	1	1	7	7	7	1	3	0	0	0	0	0	0	0	draws more attention
111322629	64	23066	1	2	2	2	1	23	1	2	3	3	4	4	2	1	2	5	5	5	1	3	0	0	0	0	0	0	0	draws more attention
111347496	65	23066	1	2	2	2	2	35	3	2	7	3	4	6	2	1	2	7	7	7	1	3	0	0	0	0	0	0	0	draws more attention
111356278	65	23348	1	2	2	2	1	25	2	2	7	1	2	7	2	1	1	7	7	7	2	3	0	0	0	0	0	0	0	draws more attention
111410726	66	23140	1	2	2	2	1	34	2	2	5	3	4	7	2	1	2	7	6	3	1	3	0	0	0	0	0	0	0	draws more attention / because it is a symbol, it is easier to understand.
111342051	65	58818	1	2	2	2	2	53	4	2	5	1	1	1	2	1	1	6	7	7	1	3	0	0	0	0	0	0	0	draws more attention to the information in this symbol
111345345	65	58585	1	2	2	2	1	48	4	2	7	3	4	5	2	1	2	7	7	7	1	3	17	0	0	0	0	0	0	the format ,danger symbol draws more attention
111320543	64	23066	1	2	2	2	1	54	4	2	7	2	5	2	2	1	2	7	7	6	1	3	0	0	0	0	0	0	0	flashy,
111361535	65	23140	1	2	2	2	1	22	1	2	5	3	4	4	1	1	2	5	6	4	1	20	8	4	0	0	0	0	0	eye-catching/ the shape of the triangle the size of the letters, the color black
111324963	64	58546	1	2	2	2	2	39	3	1	7	3	4	7	2	1	2	7	7	5	1	20	0	0	0	0	0	0	0	drew attention to the triangle and the color black
111341460	65	23470	1	2	2	2	2	31	2	1	1	3	4	7	2	1	2	7	5	4	1	4	18	0	0	0	0	0	0	drew attention because of the black background and with an explanation that was easier to understand
111412679	66	58666	1	2	2	2	1	45	4	1	7	3	2	3	1	1	2	5	7	7	2	24	0	0	0	0	0	0	0	Contains less sodium
111412756	66	58598	1	2	2	2	2	36	3	1	6	5	2	7	1	2	2	7	1	1	1	21	0	0	0	0	0	0	0	can identify better
111358267	65	23470	1	2	2	2	2	32	2	1	7	5	4	5	1	1	2	7	5	6	2	24	0	0	0	0	0	0	0	defines well the amount of sodium in the product
111413771	66	58649	1	2	2	2	1	27	2	2	5	3	2	7	1	1	2	7	5	4	1	16	0	0	0	0	0	0	0	highlights the alert view more.
111347295	65	23276	1	2	2	2	1	29	2	1	6	3	4	5	1	1	2	6	7	6	1	16	0	0	0	0	0	0	0	highlights more the alert shows that it has a high sodium content harmful to health
111337353	64	58800	1	2	2	2	1	23	1	2	2	5	2	6	1	1	2	5	2	1	2	16	0	0	0	0	0	0	0	highlights more the percentage of sodium
111359248	65	23068	1	2	2	2	1	26	2	2	7	3	4	5	2	1	2	7	7	5	1	14	0	0	0	0	0	0	0	stands out more, because of his design
111413812	66	58792	1	2	2	2	1	38	3	2	7	4	5	7	2	1	2	7	7	7	1	15	0	0	0	0	0	0	0	highlights the letter better, because you can visualize it well, the black highlighting the white, for a better visualization
111344584	65	23348	1	2	2	2	2	52	4	1	6	1	2	7	2	1	2	6	7	1	2	5	0	0	0	0	0	0	0	different and interesting and new
111410969	66	58598	1	2	2	2	1	36	3	2	7	4	4	3	2	2	2	7	3	3	1	17	0	0	0	0	0	0	0	Θ well-known symbol that indicates something for us to check
111413250	66	58729	1	2	2	2	2	24	1	1	7	3	4	7	2	1	2	7	7	6	2	98	0	0	0	0	0	0	0	Θ a survey, which for me is an image of a survey, the person will search, to know the
111360903	65	23105	1	2	2	2	2	36	3	2	7	3	4	7	2	1	2	7	7	7	1	3	8	0	0	0	0	0	0	and more visible draws attention by the stripe large letters
111341597	65	23068	1	2	2	2	2	41	3	2	1	3	2	2	2	1	2	7	7	5	1	3	0	0	0	0	0	0	0	it draws more attention, it becomes clearer
111411048	66	58666	1	2	2	2	2	40	3	1	6	1	1	1	1	2	1	7	7	7	1	3	0	0	0	0	0	0	0	He is more prominent
111334501	65	23109	1	2	2	2	2	20	1	2	7	3	4	7	2	1	2	7	7	6	1	18	9	0	0	0	0	0	0	he is easier to understand he is simple with letter and image
111411646	66	58614	1	2	2	2	2	22	1	1	4	3	4	3	1	1	2	5	7	6	1	3	0	0	0	0	0	0	0	he is more clairvoyant, as soon as he hits the eye if he sees
111380729	66	58522	1	2	2	2	2	47	4	1	5	3	1	4	2	1	2	3	1	7	1	3	0	0	0	0	0	0	0	he is more prominent simpler
111354826	65	23068	1	2	2	2	2	47	4	2	5	5	4	5	1	1	2	6	6	7	1	3	4	0	0	0	0	0	0	he is more prominent, attracts more attention, because of the black. the other is less focused
111412201	66	58611	1	2	2	2	2	38	3	2	1	3	1	2	1	2	2	7	7	1	1	3	0	0	0	0	0	0	0	he is more prominent and self-prominent in the speech about the minimum of saud3
111411758	66	58698	1	2	2	2	1	40	3	2	1	2	1	1	2	2	2	1	7	7	2	3	0	0	0	0	0	0	0	this one stands out more in any product this one from cß jß has in certain products. he is the round
111348693	65	58818	1	2	2	2	2	49	4	2	7	3	4	7	2	1	2	5	7	4	1	18	29	0	0	0	0	0	0	this one is easier to understand, it is written that he is high in sodium
111411368	66	58699	1	2	2	2	1	40	3	1	1	3	1	1	1	1	2	1	2	3	1	18	17	0	0	0	0	0	0	IT IS MORE CLEAR FOR THE PERSON TO UNDERSTAND THAT IT IS NOT GOOD / THROUGH THE WARNING SYMBOL (BE CAREFUL
111342894	65	23066	1	2	2	2	2	19	1	1	4	3	4	7	1	2	2	7	7	4	1	3	0	0	0	0	0	0	0	it is more outstanding
111361265	65	58545	1	2	2	2	2	20	1	2	6	3	4	7	2	1	2	7	7	7	1	3	0	0	0	0	0	0	0	is more prominent, draws more attention
111413762	66	23276	1	2	2	2	1	36	3	1	5	3	4	5	2	1	2	7	7	7	1	8	0	0	0	0	0	0	0	the letters loud in sound and are more explicit, the only thing missing was to mark the amount of sound in the building.
111363271	65	23105	1	2	2	2	1	25	2	2	4	3	4	6	2	1	2	5	1	2	2	11	0	0	0	0	0	0	0	aesthetic things visual more objective pass information could better
111338782	65	23473	1	2	2	2	2	46	4	1	5	3	4	3	1	2	2	7	7	7	1	18	23	19	0	0	0	0	0	It is very clear because it is already well written that the Ministry of Health is warning of what the little lupinha
111413514	66	58732	1	2	2	2	2	38	3	1	5	3	2	7	2	1	2	7	7	7	2	19	0	0	0	0	0	0	0	I liked this magnifying glass
111318492	64	23276	1	2	2	2	2	47	4	1	5	3	2	7	2	1	2	7	7	6	2	21	0	0	0	0	0	0	0	further identifies the amount of sodium, so, ns
111334027	65	23066	1	2	2	2	1	45	4	1	7	1	4	5	1	1	2	7	7	7	1	98	0	0	0	0	0	0	0	impacts more
111413515	66	58699	1	2	2	2	1	34	2	2	1	99	1	5	1	1	2	7	7	5	1	12	0	0	0	0	0	0	0	I'VE BEEN EXPLAINING HIGHLY IN SOUND / IS MORE VISIBLE. s≤
111327975	64	58522	1	2	2	2	1	25	2	1	7	1	2	5	1	1	2	7	7	7	1	24	0	0	0	0	0	0	0	Are you already talking about a high level of content that comes in the product, whether risky or not
111333442	65	23470	1	2	2	2	1	23	1	2	7	3	4	7	1	1	2	7	5	5	1	24	0	0	0	0	0	0	0	it already gives me the information that it is a product high in sodium, the rest I check the amount in the nutri table
111327916	65	23348	1	2	2	2	2	21	1	2	7	3	4	7	2	1	2	7	6	5	1	17	0	0	0	0	0	0	0	more flashy and the sina triangle, warning
111332594	65	23066	1	2	2	2	2	34	2	2	7	3	4	7	2	1	2	7	7	7	2	10	0	0	0	0	0	0	0	more specific
111332411	65	23348	1	2	2	2	1	27	2	2	4	3	5	7	2	2	2	7	7	4	1	18	0	0	0	0	0	0	0	easier
111334216	65	23348	1	2	2	2	1	45	4	2	7	4	4	7	2	1	2	7	7	7	1	18	0	0	0	0	0	0	0	easier to understand
111349794	65	23066	1	2	2	2	2	41	3	1	7	3	4	5	2	1	2	7	6	5	2	18	0	0	0	0	0	0	0	easier to understand
111356461	65	23068	1	2	2	2	1	39	3	1	1	3	4	2	2	1	2	2	7	6	1	3	0	0	0	0	0	0	0	easier to see, more prominent
111355033	65	23276	1	2	2	2	2	25	2	2	7	3	4	7	2	1	2	7	7	5	1	3	18	0	0	0	0	0	0	clearer, simpler to understand you catch your eye and understand the information
111322087	64	23348	1	2	2	2	2	53	4	1	7	5	4	5	1	1	2	7	7	7	1	2	0	0	0	0	0	0	0	More objective and highly explanatory
111324787	64	23276	1	2	2	2	2	27	2	1	7	3	4	4	2	1	2	7	7	7	1	3	0	0	0	0	0	0	0	more representative, it stands out more in relation to the other for the information. the other the information is
111325525	64	58522	1	2	2	2	1	51	4	1	2	5	4	4	2	1	2	3	5	7	1	14	0	0	0	0	0	0	0	more answer in the symbol
111363179	65	23262	1	2	2	2	1	53	4	2	5	3	4	6	1	1	2	4	7	7	1	39	0	0	0	0	0	0	0	simpler
111412014	66	58664	1	2	2	2	1	19	1	2	6	3	4	7	2	2	2	4	2	1	2	18	0	0	0	0	0	0	0	simpler understanding
111320412	64	58593	1	2	2	2	2	28	2	2	7	1	4	5	1	1	2	7	3	3	1	12	0	0	0	0	0	0	0	more visible
111345742	65	23470	1	2	2	2	2	19	1	1	6	5	1	5	1	2	2	7	7	1	2	12	0	0	0	0	0	0	0	more visible we would pay more attention due to the magnifying glass because we are curious we want to know what this is
111331963	65	58546	1	2	2	2	2	20	1	1	3	4	2	5	2	1	2	6	5	6	1	12	3	0	0	0	0	0	0	more visible, draws more attention
111328509	65	23276	1	2	2	2	2	44	3	2	5	3	2	6	2	1	2	6	7	7	1	12	4	8	0	0	0	0	0	more visible, it stands out with black and large letters.
111413005	66	58557	1	2	2	2	1	38	3	2	6	3	1	3	2	1	2	6	3	7	2	12	0	0	0	0	0	0	0	more viewed, more to be
111412554	66	58615	1	2	2	2	1	29	2	1	7	3	1	7	2	1	2	1	1	1	1	98	0	0	0	0	0	0	0	more subjective
111337698	65	58546	1	2	2	2	1	37	3	1	4	3	4	2	2	1	2	7	6	7	1	20	0	0	0	0	0	0	0	better view and the triangle name highlights more
111320770	64	23276	1	2	2	2	1	54	4	1	3	3	4	7	2	1	2	4	7	3	1	23	34	0	0	0	0	0	0	shows that the health ministry is having fun. the other does not warn.
111412715	66	58656	1	2	2	2	2	48	4	1	5	2	4	4	2	2	2	6	7	7	1	24	0	0	0	0	0	0	0	REASON FOR MORE HEALTH
111410448	66	58666	1	2	2	2	2	26	2	2	5	3	5	5	2	1	2	6	7	4	1	98	0	0	0	0	0	0	0	Very serious
111359077	65	23348	1	2	2	2	2	39	3	2	7	5	2	99	2	1	2	7	1	7	2	99	0	0	0	0	0	0	0	do not know
111332561	64	58522	1	2	2	2	2	51	4	2	5	4	1	5	1	1	2	6	6	5	1	99	0	0	0	0	0	0	0	can't explain
111337552	65	23470	1	2	2	2	1	21	1	2	7	1	5	5	2	2	1	6	1	1	2	99	0	0	0	0	0	0	0	do not know
111413109	66	58781	1	2	2	2	2	35	3	1	1	1	2	6	2	1	2	6	1	1	1	99	0	0	0	0	0	0	0	do not know
111414029	66	58772	1	2	2	2	2	19	1	1	5	1	5	5	2	2	2	7	7	5	2	99	0	0	0	0	0	0	0	I don't know
111339652	65	58818	1	2	2	2	1	32	2	1	5	5	1	5	2	1	2	3	7	7	2	99	0	0	0	0	0	0	0	I couldn't explain,
111413509	66	58666	1	2	2	2	2	48	4	1	6	3	4	4	2	2	2	5	3	2	2	99	0	0	0	0	0	0	0	NR
111412586	66	23105	1	2	2	2	1	50	4	2	1	3	3	1	2	2	2	2	1	2	1	99	0	0	0	0	0	0	0	us
111347869	65	58585	1	2	2	2	2	52	4	1	1	3	4	7	2	1	2	7	7	7	1	17	0	0	0	0	0	0	0	the design of the figure, draws more attention, looks like something of a danger alert
111413383	66	58711	1	2	2	2	2	40	3	2	7	3	1	7	1	1	2	7	7	7	1	18	0	0	0	0	0	0	0	the focus is more resolute, easy to understand, only
111344181	65	23276	1	2	2	2	1	30	2	2	5	3	1	7	2	1	2	6	1	3	1	8	0	0	0	0	0	0	0	the font size is larger and takes up less space on the label
111346934	64	58800	1	2	2	2	1	39	3	1	7	5	4	7	1	1	2	7	7	7	1	17	0	0	0	0	0	0	0	the triangle gives a sense of giving preference is associated with danger
111348694	65	58818	1	2	2	2	1	48	4	2	7	3	4	7	2	1	2	7	7	7	1	17	0	0	0	0	0	0	0	the triangle is a warning sign
111338728	65	23066	1	2	2	2	1	29	2	2	7	5	4	6	2	1	2	7	7	7	1	20	0	0	0	0	0	0	0	the triangle and the normal symbol products
111411844	66	58666	1	2	2	2	1	34	2	1	5	3	5	7	2	1	2	7	5	6	1	17	0	0	0	0	0	0	0	The use of the warning sign triangle
111332557	65	23262	1	2	2	2	1	48	4	2	3	3	2	5	2	1	2	4	6	5	1	20	0	0	0	0	0	0	0	p10- CHANGE TO THE INTERNATIONAL STANDARD, THE TRIANGLE ╔ A SYMBOL TO DRAW THE ATTENTION OF SOME COST
111365246	65	23140	1	2	2	2	2	21	1	1	7	3	4	5	2	1	2	7	5	5	1	17	18	0	0	0	0	0	0	for me it has greater prominence / because it is easier to understand by the alert symbol
111412504	66	23068	1	2	2	2	2	37	3	2	5	3	1	4	1	1	2	7	7	5	1	24	0	0	0	0	0	0	0	it seems that maia indicates the amount of salt, because the model already has the appearance that it has something
111334151	65	58546	1	2	2	2	1	33	2	2	5	3	4	7	2	1	2	6	6	5	1	34	0	0	0	0	0	0	0	looks like an alert
111323054	64	58593	1	2	2	2	1	35	3	1	5	5	4	1	2	2	2	1	7	1	1	8	0	0	0	0	0	0	0	by the identity of the letters
111363177	65	23262	1	2	2	2	2	28	2	2	7	1	2	2	1	2	1	7	6	7	2	19	0	0	0	0	0	0	0	through the magnifying glass
111360716	65	23470	1	2	2	2	2	21	1	2	7	3	4	3	2	1	2	7	7	6	2	98	0	0	0	0	0	0	0	we can add to it as much sugar and fat as the product has
111353474	65	23473	1	2	2	2	2	42	3	2	7	5	4	7	2	1	2	7	7	7	1	8	3	0	0	0	0	0	0	Poerpqye I found it more flashy and it has capital letters in the words and it draws attention and it's fine
111412388	66	58699	1	2	2	2	1	18	1	1	3	3	2	1	2	2	1	7	5	7	1	3	0	0	0	0	0	0	0	BECAUSE OF ITS VISIBILITY / CAUSES IMPACT, IT DRAWS MORE ATTENTION FOR THE PERSON TO SEE THAT THEY HAVE THE
111352247	65	23068	1	2	2	2	2	27	2	1	5	3	2	7	2	1	2	7	7	7	2	21	0	0	0	0	0	0	0	because of the sodium, we can better identify the amount of sodium in the product
111413506	66	23068	1	2	2	2	1	43	3	1	99	1	2	1	2	2	2	3	6	3	1	20	0	0	0	0	0	0	0	because of the triangle. the ones I've seen have a triangle
111356930	65	23473	1	2	2	2	2	41	3	2	7	3	4	4	2	1	2	7	7	5	1	4	0	0	0	0	0	0	0	Because of the black logo that draws more attraction, unlike the magnifying glass, staff will not read everything
111337206	64	58522	1	2	2	2	2	19	1	2	7	3	4	6	2	1	2	7	7	3	1	3	0	0	0	0	0	0	0	for drawing more customer attention
111329132	64	58800	1	2	2	2	2	26	2	1	5	5	4	99	2	2	2	7	7	7	2	24	0	0	0	0	0	0	0	for he is well notified the name sodio we will give more details
111345359	64	58522	1	2	2	2	2	34	2	2	3	3	2	2	1	2	1	7	2	7	1	23	0	0	0	0	0	0	0	by this writing Ministry of Health
111334952	64	58522	1	2	2	2	1	18	1	1	7	2	1	7	1	2	1	7	7	7	1	24	0	0	0	0	0	0	0	for indicating the quality of a healthy product or not
111411639	66	58598	1	2	2	2	2	24	1	2	5	4	5	7	2	1	2	7	7	7	1	3	0	0	0	0	0	0	0	why is Θ more detachable
111355165	65	58818	1	2	2	2	2	32	2	2	7	1	1	7	2	1	2	7	7	4	2	13	0	0	0	0	0	0	0	because it will have more information on the seal, there are spaces for other information
111413085	66	58611	1	2	2	2	2	20	1	2	6	5	5	5	2	1	2	6	7	7	1	98	0	0	0	0	0	0	0	why he talks more interprets information more
111413400	66	58698	1	2	2	2	2	31	2	1	6	3	2	1	1	1	2	5	7	6	1	24	23	0	0	0	0	0	0	why are you already indicating the amount of sodium to come, also the logo of the ministry of health
111413196	65	58545	1	2	2	2	1	41	3	1	3	5	2	4	2	2	1	6	4	6	1	98	0	0	0	0	0	0	0	for being the best option for him and for the people
111361807	66	58522	1	2	2	2	1	52	4	1	6	3	4	5	2	1	2	5	7	4	1	2	0	0	0	0	0	0	0	for being more explained
111364602	66	58522	1	2	2	2	2	32	2	1	5	3	4	5	1	2	1	6	5	3	1	12	0	0	0	0	0	0	0	for being more visible
111414101	66	58657	1	2	2	2	2	51	4	1	1	3	4	7	2	1	2	7	7	7	1	12	3	0	0	0	0	0	0	because it is more visible, it draws more attention
111412013	66	58657	1	2	2	2	2	19	1	1	7	3	4	5	2	1	2	7	7	4	1	2	0	0	0	0	0	0	0	because he explains more
111411190	66	58657	1	2	2	2	1	53	4	2	7	3	4	7	1	1	1	7	7	7	1	11	0	0	0	0	0	0	0	because he warns me directly
111412759	66	58657	1	2	2	2	1	32	2	1	1	3	1	3	2	2	2	1	7	7	1	23	0	0	0	0	0	0	0	because it has more information, in the case the ministry of health is warning
111336663	64	58593	1	2	2	2	2	40	3	2	5	3	4	7	2	1	2	7	7	2	2	98	0	0	0	0	0	0	0	because he thinks that whenever he sees the fight, he attracts curiosity.
111346935	64	58800	1	2	2	2	2	18	1	2	6	4	4	7	2	1	2	7	5	5	2	3	19	0	0	0	0	0	0	because he draws attention through the magnifying glass
111319528	64	58593	1	2	2	2	2	51	4	1	1	3	2	1	1	2	1	99	7	1	1	3	0	0	0	0	0	0	0	because his manner draws more attention
111336496	65	23109	1	2	2	2	1	32	2	1	7	3	4	3	2	1	1	5	7	5	1	3	17	0	0	0	0	0	0	because it draws more attention, because it reminds me of traffic signs and radiation and the other symbol people go
111330078	64	58593	1	2	2	2	1	29	2	1	5	1	2	7	1	1	2	7	7	1	1	3	0	0	0	0	0	0	0	because it draws the most attention
111413550	66	58600	1	2	2	2	1	42	3	1	5	4	1	1	2	1	1	5	3	2	2	98	0	0	0	0	0	0	0	because Θ more round
111358231	66	58657	1	2	2	2	1	18	1	2	4	3	4	7	1	1	1	7	7	6	1	12	0	0	0	0	0	0	0	because he is to visualize
111413124	65	58668	1	2	2	2	1	31	2	2	6	5	4	5	1	1	1	5	7	5	1	24	0	0	0	0	0	0	0	because he is good for health he says he is high in sodium
111412978	66	21971	1	2	2	2	2	51	4	1	1	4	5	1	1	2	1	1	7	7	1	25	0	0	0	0	0	0	0	because he has more information
111333060	65	23109	1	2	2	2	1	51	4	2	5	5	5	4	2	1	2	6	6	7	2	24	0	0	0	0	0	0	0	because it's saying that the product is high in sodium, you'll see if you're going to use the product or not because yet
111343785	64	58593	1	2	2	2	1	20	1	1	1	1	3	4	2	2	2	6	6	4	1	17	0	0	0	0	0	0	0	because you are more alert, and because it is a triangle
111411998	66	58772	1	2	2	2	2	38	3	1	1	5	5	5	2	1	2	6	7	7	1	24	12	23	0	0	0	0	0	because it's more visible and it's easier to understand what the product means and it's more identifying
111361757	64	58593	1	2	2	2	2	39	3	2	7	3	1	7	2	2	2	7	7	7	1	12	0	0	0	0	0	0	0	because it is, more visible, easier for the elderly
111333879	64	58593	1	2	2	2	2	25	2	2	5	99	1	1	2	1	2	6	1	7	1	3	0	0	0	0	0	0	0	because it's a matter of attention.
111369034	65	23140	1	2	2	2	1	45	4	2	7	1	4	1	1	1	2	7	7	7	1	3	23	0	0	0	0	0	0	because it is not true he is well highlighted / has a divergence from the health mystery and still comes
111340031	64	58800	1	2	2	2	2	47	4	1	7	5	1	7	1	1	2	1	7	7	1	8	0	0	0	0	0	0	0	because not everything that is packaged and reliable lyrics draw more attention
111412127	66	21971	1	2	2	2	1	44	3	2	1	3	2	4	2	1	2	7	7	7	1	98	0	0	0	0	0	0	0	because the second symbol 2 never information
111412851	66	58772	1	2	2	2	2	27	2	2	5	3	2	7	2	1	2	1	7	7	1	99	0	0	0	0	0	0	0	because it can hurt I don't know
111355282	64	58522	1	2	2	2	1	27	2	2	2	3	4	7	2	1	2	7	7	7	2	98	0	0	0	0	0	0	0	because it could add something more like salt
111413270	66	58654	1	2	2	2	2	49	4	1	7	5	5	1	2	1	2	1	7	7	1	24	0	0	0	0	0	0	0	because if you have sodium it's not healthy in too much salt, sugar and unhealthy fat
111321539	64	58593	1	2	2	2	2	22	1	1	7	5	4	7	2	1	2	7	1	7	1	17	0	0	0	0	0	0	0	Because it's much better, symbol of danger
111338224	64	58593	1	2	2	2	1	35	3	2	7	2	4	7	2	1	2	7	7	1	1	34	0	0	0	0	0	0	0	because it has more alert description
111414004	66	58728	1	2	2	2	2	43	3	1	1	3	4	2	1	1	2	7	7	7	1	3	0	0	0	0	0	0	0	because it has other similar symbols and draws more attention.
111413601	66	58614	1	2	2	2	2	32	2	2	6	5	4	5	1	2	1	7	7	7	2	98	0	0	0	0	0	0	0	because it has a round as if it were a vision for the best for health
111365585	66	58593	1	2	2	2	1	53	4	2	3	3	4	6	1	1	2	3	5	4	2	13	0	0	0	0	0	0	0	Because you would have more information inside the symbol
111412053	65	58668	1	2	2	2	1	18	1	2	7	1	2	5	2	1	2	7	7	7	1	98	0	0	0	0	0	0	0	because you've been talking in detail
111412777	66	58702	1	2	2	2	2	25	2	1	7	1	2	5	2	1	2	7	7	7	2	98	0	0	0	0	0	0	0	carry the search arrow
111339671	65	23109	1	2	2	2	2	41	3	1	4	3	4	7	1	1	2	7	7	7	1	20	0	0	0	0	0	0	0	because the pyramid draws a lot of attention, when the pyramid appears I already remember the food pyramid
111322361	64	23473	1	2	2	2	1	18	1	1	3	3	4	2	1	2	2	4	6	2	1	34	0	0	0	0	0	0	0	Because it warns more people to be more careful with the possible product
111365693	66	58546	1	2	2	2	2	55	4	2	3	5	4	5	2	1	2	7	7	7	1	17	0	0	0	0	0	0	0	because it gives you an idea that it causes danger
111413303	65	58714	1	2	2	2	1	36	3	2	3	1	5	4	2	1	2	1	5	2	2	19	0	0	0	0	0	0	0	because it's a different brand that has on the label the magnifying glass conveys a vision that the person can see better
111325501	65	23473	1	2	2	2	1	21	1	2	6	3	4	7	2	1	2	7	7	5	1	14	0	0	0	0	0	0	0	Because it's less flashy and it's simpler because it's just a drawing
111343369	65	23109	1	2	2	2	1	39	3	2	7	1	2	5	1	1	2	7	7	7	1	15	0	0	0	0	0	0	0	because it would be showing the information in which you would be knowing what type of product is in the food
111413751	66	58702	1	2	2	2	2	42	3	2	7	5	4	7	2	1	2	7	7	1	1	24	0	0	0	0	0	0	0	because is identifying the high sodium content of each product
111327491	65	23473	1	2	2	2	2	19	1	2	7	3	4	4	2	1	2	7	7	7	2	5	0	0	0	0	0	0	0	because I found it more interesting because the symbol specifies more
111334245	65	23473	1	2	2	2	2	25	2	2	7	5	1	7	2	1	2	7	7	7	2	24	0	0	0	0	0	0	0	Because there is more information with the amount of sodium in white space
111413599	66	58682	1	2	2	2	2	23	1	2	7	3	4	3	1	1	2	7	7	5	1	23	0	0	0	0	0	0	0	because there is a ministry of health on the label
111325132	64	58546	1	2	2	2	2	22	1	1	5	3	4	7	2	1	2	5	5	5	1	17	0	0	0	0	0	0	0	because there is a warning sign
111411546	66	58703	1	2	2	2	2	18	1	2	3	3	4	6	2	1	2	6	6	6	1	98	0	0	0	0	0	0	0	because it is more evident
111412320	66	58703	1	2	2	2	1	19	1	2	7	3	4	7	2	1	1	7	7	7	2	25	0	0	0	0	0	0	0	because not be too aggressive in clashes and have the same labels used in pesticides
111410714	66	58703	1	2	2	2	2	36	3	1	6	3	2	5	2	2	2	4	2	2	2	24	0	0	0	0	0	0	0	pque has the name high in s≤dio s≤
111413173	66	23140	1	2	2	2	2	27	2	1	7	3	4	5	2	1	2	7	6	3	1	3	4	0	0	0	0	0	0	be more eye-catching / the darker color image attracts more attention
111332556	65	23262	1	2	2	2	1	20	1	1	5	3	4	4	2	1	2	6	4	2	1	17	0	0	0	0	0	0	0	warning sign
111413244	66	58664	1	2	2	2	1	42	3	2	7	2	4	1	2	1	2	7	7	7	2	13	0	0	0	0	0	0	0	can you add more information
111413993	66	58598	1	2	2	2	1	26	2	2	5	1	4	5	2	1	2	5	7	7	1	13	0	0	0	0	0	0	0	have more information
111339913	65	23276	1	2	2	2	2	50	4	1	7	3	4	7	2	1	2	7	7	7	2	3	0	0	0	0	0	0	0	has more information than the other because of the fight, she draws attention
111325166	64	23066	1	2	2	2	1	22	1	1	1	3	4	6	2	2	2	5	6	7	1	8	24	0	0	0	0	0	0	has a word high and sodium
111353036	65	58818	1	2	2	2	2	42	3	1	7	3	4	7	2	1	2	7	7	7	1	24	23	0	0	0	0	0	0	there is sodium and the Ministry of Health warning
111414102	66	58666	1	2	2	2	1	35	3	2	7	3	2	5	2	1	2	7	7	7	1	12	0	0	0	0	0	0	0	It has a highlight and good visibility
111365944	65	23262	1	2	2	2	2	35	3	1	1	1	2	7	1	1	2	1	1	1	1	12	3	0	0	0	0	0	0	visible draws attention
111348227	65	23348	1	2	2	2	1	48	4	1	1	3	4	3	2	2	2	5	6	1	2	12	0	0	0	0	0	0	0	visualization
111431902	66	58800	1	2	2	2	1	49	4	1	7	5	4	4	2	1	2	7	7	6	1	20	8	0	0	0	0	0	0	the triangle image draws attention and the large letter
111438784	66	58818	1	2	2	2	2	25	2	1	1	3	4	5	1	1	2	7	7	7	1	18	0	0	0	0	0	0	0	the image is sharper, easier to understand
111414978	66	23068	1	2	2	2	1	45	4	1	5	5	5	3	2	2	2	7	7	7	1	98	0	0	0	0	0	0	0	the population would have a little more conscience and discard the products that come to do harm.
111416280	66	58654	1	2	2	2	1	48	4	2	5	5	1	5	1	2	1	6	6	6	2	38	0	0	0	0	0	0	0	the recipe inform less s≤dio
111428606	66	58703	1	2	2	2	2	38	3	1	1	3	2	1	1	1	2	7	1	1	2	18	0	0	0	0	0	0	0	think it explains better but highlight
111442731	66	58615	1	2	2	2	2	55	4	2	4	2	5	5	2	1	2	5	7	6	2	5	0	0	0	0	0	0	0	I thought it was good
111415535	66	58781	1	2	2	2	1	39	3	2	99	5	2	99	2	1	2	99	7	7	2	31	0	0	0	0	0	0	0	I thought he was prettier
111414454	66	58699	1	2	2	2	2	29	2	2	1	2	3	3	1	1	2	5	3	4	2	5	0	0	0	0	0	0	0	I FOUND IT INTERESTING /NS/ INSIST
111444094	66	58711	1	2	2	2	1	42	3	2	5	2	1	5	2	1	2	5	7	7	2	21	0	0	0	0	0	0	0	I found it easier to identify, it is more interesting for packaging, because of the shape of the limpet and it is
111420096	66	58776	1	2	2	2	1	37	3	2	7	4	2	7	2	1	1	7	7	7	2	5	0	0	0	0	0	0	0	I found it more interesting.
111436409	65	58668	1	2	2	2	2	54	4	1	5	1	2	4	2	1	1	6	7	7	1	24	0	0	0	0	0	0	0	I think it's more suitable because it has less sugar, less fat, it shows that it has sodium
111419132	66	58598	1	2	2	2	2	28	2	1	3	3	4	7	1	1	2	5	7	6	1	25	23	0	0	0	0	0	0	I think he brought more information to the health ministry
111441489	65	58668	1	2	2	2	1	20	1	2	2	5	1	6	1	1	2	6	3	6	1	17	0	0	0	0	0	0	0	I think the warning sign is bigger than the other, to wake up the person
111439810	66	58631	1	2	2	2	2	47	4	1	5	3	5	7	2	2	2	7	7	7	1	38	0	0	0	0	0	0	0	I think it has less sodium
111414479	66	58611	1	2	2	2	1	34	2	1	5	3	4	5	1	2	2	7	7	7	2	25	0	0	0	0	0	0	0	add more information
111417745	66	23249	1	2	2	2	2	30	2	1	5	3	4	5	2	1	2	7	5	5	1	3	6	0	0	0	0	0	0	people will pay more attention to the symbol P10- ADD BECAUSE IT IS BIGGER.
111415162	66	58659	1	2	2	2	2	51	4	2	7	3	1	7	2	1	1	7	7	1	1	12	0	0	0	0	0	0	0	well highlighted legible to understand well
111440546	66	23249	1	2	2	2	2	41	3	1	2	5	4	7	2	1	2	2	7	7	1	10	0	0	0	0	0	0	0	very specific
111426526	66	58594	1	2	2	2	1	18	1	2	1	3	4	4	2	1	2	7	7	7	1	10	0	0	0	0	0	0	0	very explicit
111415281	66	58616	1	2	2	2	1	33	2	1	1	3	4	1	2	1	2	1	7	6	1	25	0	0	0	0	0	0	0	Much better, give more information
111425202	66	58732	1	2	2	2	2	26	2	2	7	3	4	2	2	1	2	6	7	7	1	3	0	0	0	0	0	0	0	draws attention and the greater of this more
111426528	66	58594	1	2	2	2	1	30	2	1	6	3	4	1	2	1	2	5	4	5	1	3	0	0	0	0	0	0	0	draws more attention
111443940	66	58601	1	2	2	2	1	18	1	1	6	3	2	5	2	1	2	7	3	1	1	3	0	0	0	0	0	0	0	draws more attention
111419018	66	58615	1	2	2	2	2	37	3	2	6	5	2	1	1	1	2	7	7	7	1	3	0	0	0	0	0	0	0	draws more attention
111420335	66	58659	1	2	2	2	2	18	1	1	3	3	4	6	2	1	2	6	7	7	1	3	0	0	0	0	0	0	0	draws more attention
111420886	66	58781	1	2	2	2	2	19	1	1	5	3	4	7	1	1	2	6	2	2	1	3	0	0	0	0	0	0	0	draws more attention
111426622	66	58590	1	2	2	2	1	22	1	1	5	3	4	6	2	2	2	7	6	1	1	3	0	0	0	0	0	0	0	draws more attention
111428357	65	58545	1	2	2	2	2	45	4	1	5	1	3	5	1	1	2	6	2	6	1	3	0	0	0	0	0	0	0	draws more attention
111440385	66	58637	1	2	2	2	1	25	2	1	7	3	4	5	2	1	2	7	7	4	2	3	0	0	0	0	0	0	0	draws more attention
111440960	66	58664	1	2	2	2	2	29	2	1	5	5	3	6	1	2	2	7	6	7	1	3	0	0	0	0	0	0	0	draws more attention
111441285	65	58545	1	2	2	2	2	25	2	1	3	3	4	3	1	1	2	7	5	6	1	3	0	0	0	0	0	0	0	draws more attention
111420304	66	58703	1	2	2	2	1	24	1	2	7	3	4	5	2	1	2	7	7	6	1	3	20	0	0	0	0	0	0	draws more attention and the triangle would draw more attention and it would be possible to identify both by sight
111416173	66	58649	1	2	2	2	1	38	3	1	4	3	4	6	1	2	1	6	6	6	1	3	15	0	0	0	0	0	0	draws more attention by the triangle and the darker color in bold.
111417200	66	58615	1	2	2	2	2	33	2	1	7	3	4	4	2	1	2	7	7	7	1	3	12	0	0	0	0	0	0	draws more attention and is more visible
111443070	66	23249	1	2	2	2	1	52	4	2	7	3	1	7	2	1	2	7	7	6	1	3	0	0	0	0	0	0	0	draws more attention and greater
111440976	66	58800	1	2	2	2	2	40	3	1	7	5	5	5	2	2	1	7	7	7	1	3	12	15	0	0	0	0	0	draws more attention the triangle the sharpest black color
111415768	66	58557	1	2	2	2	2	48	4	1	5	3	1	3	2	1	2	7	7	7	1	3	0	0	0	0	0	0	0	draws more attention than the other
111418212	66	23105	1	2	2	2	1	28	2	2	7	5	4	5	1	1	2	7	1	4	1	15	0	0	0	0	0	0	0	called type because of the format and color of the black background and white letters are eye-catching
111426979	66	58800	1	2	2	2	1	24	1	2	7	3	4	7	2	1	2	7	7	7	1	20	23	0	0	0	0	0	0	draw attention because of the triangle and more objective with the Ministry of Health
111441378	66	58703	1	2	2	2	2	49	4	2	7	3	2	5	1	1	2	7	5	6	1	3	0	0	0	0	0	0	0	flashy and well detachable
111437788	66	23105	1	2	2	2	1	41	3	1	7	5	5	7	1	1	2	7	7	7	2	3	19	0	0	0	0	0	0	drew attention comes written and has a magnifying glass
111421174	66	58664	1	2	2	2	2	38	3	1	4	5	5	7	1	2	2	6	7	3	1	24	0	0	0	0	0	0	0	contains high in sodium
111420528	66	58631	1	2	2	2	2	35	3	1	5	4	2	5	2	1	1	7	7	5	1	98	0	0	0	0	0	0	0	It gives you more understanding of what's in the food
111421961	66	58783	1	2	2	2	1	18	1	2	6	3	4	5	1	2	2	6	4	3	1	16	0	0	0	0	0	0	0	Gives more of a warning feeling, it has high alert prominence
111427874	66	58824	1	2	2	2	2	25	2	2	7	5	4	7	2	1	2	7	7	4	2	16	0	0	0	0	0	0	0	you can write more on the label and alert
111439820	66	58817	1	2	2	2	2	41	3	1	1	4	4	1	2	1	2	7	7	7	1	12	0	0	0	0	0	0	0	you can understand better why you've written high level of sodium, people will understand better the mens
111431274	66	58522	1	2	2	2	2	39	3	2	1	1	4	1	2	1	2	7	7	7	2	25	0	0	0	0	0	0	0	you can better research what is written on the product
111429429	66	58656	1	2	2	2	2	18	1	2	4	3	4	5	2	1	2	7	7	1	1	18	0	0	0	0	0	0	0	give to understand more give to understand more
111440223	66	58711	1	2	2	2	2	21	1	1	4	4	4	5	2	1	2	4	6	6	1	24	0	0	0	0	0	0	0	demonstrates more the amount of sodium that is in the product, leaves more specific in the product the quantity
111417707	66	23262	1	2	2	2	2	24	1	2	7	3	4	7	2	1	2	7	7	6	1	25	0	0	0	0	0	0	0	demonstrates the problem more
111432196	66	58778	1	2	2	2	1	34	2	1	4	5	5	7	2	2	1	7	6	5	1	24	0	0	0	0	0	0	0	highlights the loudest in sound more
111416612	66	58637	1	2	2	2	1	39	3	1	7	1	4	1	2	1	1	7	7	7	1	14	23	3	0	0	0	0	0	highlights more, and talks about the ministry of health, draws more attention
111416941	66	58783	1	2	2	2	1	29	2	1	5	3	2	7	1	1	1	7	7	7	1	14	12	0	0	0	0	0	0	Highlight more,Easier to view
111417709	66	23262	1	2	2	2	2	53	4	2	1	1	2	2	2	1	1	7	4	7	2	24	0	0	0	0	0	0	0	highlights the sodium
111424538	66	58666	1	2	2	2	1	26	2	1	7	1	2	1	1	1	2	6	7	7	1	98	0	0	0	0	0	0	0	Due to explanation
111416423	66	58666	1	2	2	2	2	50	4	2	7	3	4	5	2	2	2	5	7	4	1	24	0	0	0	0	0	0	0	Due to sodium information
111419072	66	58649	1	2	2	2	2	38	3	1	5	3	1	7	2	1	2	6	6	4	1	32	0	0	0	0	0	0	0	due to health care.
111430572	66	58649	1	2	2	2	2	32	2	2	6	3	4	6	2	1	2	7	7	7	1	18	0	0	0	0	0	0	0	It is easier for the person to understand the written message.
111425325	66	58598	1	2	2	2	2	18	1	1	7	3	4	7	1	2	2	7	6	1	2	18	0	0	0	0	0	0	0	It is easier to understand because it has the discretion
111420692	66	58657	1	2	2	2	1	36	3	2	1	3	2	7	2	1	2	7	7	7	1	3	0	0	0	0	0	0	0	It's what draws the most attention, the worse being an alert black
111435200	66	23470	1	2	2	2	1	47	4	2	6	3	4	5	1	1	2	6	6	7	1	12	0	0	0	0	0	0	0	Θ very readable
111433586	66	58598	1	2	2	2	2	31	2	2	5	3	4	7	1	1	2	7	7	7	1	12	0	0	0	0	0	0	0	and much easier to read
111420542	65	58817	1	2	2	2	2	23	1	1	5	3	4	7	2	1	2	5	6	7	1	14	8	0	0	0	0	0	0	and more flashy, Θ more prominent, the image, the s≤dio name tß major,
111436048	66	58783	1	2	2	2	2	29	2	2	6	3	4	7	2	1	2	7	6	7	2	2	0	0	0	0	0	0	0	And more detailed, more explanatory
111418421	66	58783	1	2	2	2	2	20	1	2	7	3	4	5	2	1	2	5	5	5	1	11	27	0	0	0	0	0	0	It is more practical and simple and well explanatory and has no visual pollution.
111418989	66	23068	1	2	2	2	2	52	4	2	5	3	4	4	1	2	2	5	7	7	1	12	0	0	0	0	0	0	0	and more visible, the design itself and the writing more visible
111416848	66	23467	1	2	2	2	1	25	2	2	6	3	4	4	2	1	2	5	5	1	2	25	18	0	0	0	0	0	0	Θ better to understand Φ more informative.so
111420308	66	58637	1	2	2	2	2	45	4	1	1	3	2	1	2	1	2	1	7	7	1	24	0	0	0	0	0	0	0	Θ that the plus represents the amount of sodium
111420094	66	58776	1	2	2	2	2	45	4	2	4	3	1	4	2	1	2	5	6	4	1	98	0	0	0	0	0	0	0	and a symbol that I already know for the quality of salt.
111430071	66	23467	1	2	2	2	2	37	3	1	3	3	5	6	2	1	2	7	7	7	1	17	0	0	0	0	0	0	0	he attracted more to my vision by the symbol alert.so
111414249	66	58654	1	2	2	2	2	35	3	2	7	3	1	5	1	1	1	7	7	7	1	3	0	0	0	0	0	0	0	it draws attention and calls like the following the second looks more like the composition of the food
111419381	66	58666	1	2	2	2	1	36	3	2	6	5	5	3	2	1	2	7	6	6	1	3	0	0	0	0	0	0	0	It draws more attention
111417679	66	58659	1	2	2	2	1	23	1	2	5	3	4	6	2	1	2	7	7	6	1	3	2	0	0	0	0	0	0	he draws more attention explained better
111429653	66	58824	1	2	2	2	1	28	2	1	3	3	4	3	2	1	2	3	4	3	1	3	0	0	0	0	0	0	0	he draws more attention to the topic
111415102	66	21971	1	2	2	2	2	18	1	1	3	3	4	2	1	1	2	5	6	4	1	3	0	0	0	0	0	0	0	he draws more attention
111431450	66	58598	1	2	2	2	1	31	2	2	7	3	1	7	2	1	2	7	6	5	1	3	0	0	0	0	0	0	0	he is more flashy
111441918	66	58654	1	2	2	2	1	23	1	1	1	1	2	2	2	2	1	3	4	7	1	3	0	0	0	0	0	0	0	he is healthier and draws more attention
111414423	66	21971	1	2	2	2	1	30	2	2	3	1	3	7	2	1	2	5	7	7	1	25	0	0	0	0	0	0	0	he is more informative....the other is practically blank
111417718	66	58698	1	2	2	2	1	47	4	1	4	3	4	1	2	1	2	4	7	5	1	3	23	0	0	0	0	0	0	it is more appropriate and draws more attention. by the highlight of the black and the larger size. ministry
111443886	66	23467	1	2	2	2	2	33	2	2	7	3	4	7	2	1	2	7	7	6	1	3	4	0	0	0	0	0	0	it is more eye-catching, the black image is larger and attracts attention.
111421499	66	58666	1	2	2	2	2	26	2	1	7	2	4	7	1	1	2	5	7	7	1	18	0	0	0	0	0	0	0	He is more prominent has better understanding
111431273	66	58522	1	2	2	2	1	39	3	2	7	3	1	5	2	1	2	7	7	7	1	12	0	0	0	0	0	0	0	he is more visible
111423049	66	23249	1	2	2	2	1	44	3	1	3	1	3	2	2	1	2	1	5	4	1	12	25	0	0	0	0	0	0	it is more visible and more information
111419040	66	23249	1	2	2	2	1	48	4	1	7	1	4	7	2	2	2	7	7	7	1	12	0	0	0	0	0	0	0	he is more visual
111414395	66	58783	1	2	2	2	2	34	2	1	1	3	5	1	1	2	2	7	7	7	1	3	0	0	0	0	0	0	0	He is more prominent and speaks of health
111443555	66	58776	1	2	2	2	2	49	4	1	7	3	4	1	2	2	2	7	7	7	1	18	12	0	0	0	0	0	0	it explains better the more visible.
111416351	66	58611	1	2	2	2	2	34	2	2	5	3	1	1	1	2	2	1	1	7	1	25	0	0	0	0	0	0	0	he indicates more
111416869	66	58702	1	2	2	2	1	34	2	1	7	1	2	7	1	2	2	6	1	5	1	24	0	0	0	0	0	0	0	he is already explaining that the radio is less healthy
111420204	66	23467	1	2	2	2	2	25	2	2	7	1	4	7	2	1	2	7	1	7	1	12	0	0	0	0	0	0	0	he more specific .da to notice easier. more readable
111427820	66	58631	1	2	2	2	1	25	2	2	7	3	4	7	1	1	2	5	5	7	1	98	0	0	0	0	0	0	0	He shows what he really has
111428358	65	58545	1	2	2	2	1	40	3	1	1	3	1	1	1	1	2	5	1	2	2	98	0	0	0	0	0	0	0	he harmful
111434647	66	58778	1	2	2	2	1	22	1	2	7	4	2	7	2	1	2	7	7	7	2	39	0	0	0	0	0	0	0	he simplify what he has and it hurts
111418424	66	58614	1	2	2	2	1	29	2	2	1	3	2	7	1	1	1	7	7	7	1	26	0	0	0	0	0	0	0	he has a triangle shape, because I could understand, and the other one doesn't
111415543	66	58598	1	2	2	2	1	22	1	1	1	4	4	1	2	2	1	5	7	7	1	25	0	0	0	0	0	0	0	he has more information than the other is more attractive
111426957	66	58682	1	2	2	2	2	47	4	2	5	1	4	6	1	2	2	7	5	7	2	98	0	0	0	0	0	0	0	in relation to the amount
111433157	66	58792	1	2	2	2	2	19	1	1	7	5	4	7	1	1	2	7	7	4	1	17	0	0	0	0	0	0	0	and more striking, of more attention, the triangle, which usually sees these symbols as a sign of attention
111423718	66	58531	1	2	2	2	1	19	1	1	6	5	4	5	1	2	2	7	7	7	2	25	0	0	0	0	0	0	0	clarifies the message more, would have more clarification about the product
111418815	66	58778	1	2	2	2	2	47	4	2	5	5	4	4	2	1	2	7	7	2	2	24	0	0	0	0	0	0	0	I chose not to be harmful to health in the future
111439385	66	58654	1	2	2	2	2	37	3	1	4	3	4	4	2	1	2	4	2	5	1	3	0	0	0	0	0	0	0	this one draws more attention
111423511	66	58654	1	2	2	2	2	19	1	1	7	3	4	7	1	1	2	7	7	7	1	3	12	0	0	0	0	0	0	this larger Θ is more like, and you can see it better
111420750	66	23140	1	2	2	2	2	46	4	1	3	3	1	7	2	1	2	7	7	1	1	12	0	0	0	0	0	0	0	this is the most bet/ gives us a better view, especially those with poor eyesight
111416463	66	23140	1	2	2	2	2	38	3	2	7	3	4	5	2	1	2	7	7	7	1	18	12	24	0	0	0	0	0	this is because it's very enlightening / when you take the package you can already identify the s content
111431354	66	58654	1	2	2	2	1	29	2	2	7	4	4	4	2	1	2	7	7	7	1	17	0	0	0	0	0	0	0	this symbol the person sees and knows that it harms health
111418933	66	58699	1	2	2	2	2	41	3	1	1	3	5	1	1	2	2	7	7	7	1	3	12	23	0	0	0	0	0	IT IS CLEAR: HIGH IN HEALTH, MINISTRY OF HEALTH, DRAWS MORE ATTENTION AND MORE VISIBLE.
111442513	66	58598	1	2	2	2	2	41	3	1	7	5	4	6	1	1	2	7	7	7	2	98	0	0	0	0	0	0	0	is scaring the specific
111417650	66	58611	1	2	2	2	1	21	1	1	1	2	4	7	2	2	2	1	7	7	1	3	0	0	0	0	0	0	0	it is well highlighted
111442380	66	21971	1	2	2	2	1	29	2	1	3	3	4	6	2	1	2	7	6	5	1	18	34	23	0	0	0	0	0	is giving information and more alert and has the seal of the Ministry of Health
111416160	66	23105	1	2	2	2	2	38	3	1	5	3	4	4	1	2	2	2	5	1	1	98	0	0	0	0	0	0	0	it's written only
111415488	66	58783	1	2	2	2	2	42	3	2	3	3	1	3	1	2	2	7	6	7	1	24	0	0	0	0	0	0	0	It is indicating that it has a lot of salt, it informs that it contains a lot of salt
111428361	66	23068	1	2	2	2	1	51	4	1	6	3	1	5	2	2	2	6	7	7	1	3	0	0	0	0	0	0	0	It is better highlighted and written. has the phrase
111414135	66	58710	1	2	2	2	2	41	3	1	5	3	1	7	2	1	1	7	7	3	1	12	0	0	0	0	0	0	0	is more visible, more apparent is with the most complete information,
111418643	66	21971	1	2	2	2	2	44	3	1	6	3	4	4	2	1	2	7	1	7	1	17	19	0	0	0	0	0	0	i am linked to the label, and the triangle normally indicates danger, the magnifying glass indicates but that it is searching
111420971	66	58792	1	2	2	2	1	26	2	1	7	5	4	5	2	2	2	7	7	7	1	2	0	0	0	0	0	0	0	explain better that it is high in sodium
111419981	66	58783	1	2	2	2	1	43	3	2	7	3	2	7	2	2	2	7	7	5	1	12	0	0	0	0	0	0	0	Easy visualization
111423062	66	23140	1	2	2	2	1	28	2	1	6	3	4	7	2	1	2	6	6	4	1	12	23	0	0	0	0	0	0	becomes more visible is more confident / by the name of the ministry of health.
111418499	66	58654	1	2	2	2	1	44	3	2	6	1	2	5	2	1	2	7	6	5	1	12	0	0	0	0	0	0	0	becomes more visible for people to notice
111414428	66	58557	1	2	2	2	2	44	3	1	5	3	2	1	1	2	1	7	7	6	1	31	0	0	0	0	0	0	0	I liked this one better
111441016	66	58633	1	2	2	2	2	28	2	2	7	4	4	7	1	2	1	7	1	1	2	98	0	0	0	0	0	0	0	It would match more with the shape of the food on the packaging
111418874	65	58545	1	2	2	2	1	34	2	2	5	3	4	4	2	1	2	7	7	7	2	25	0	0	0	0	0	0	0	tell me more
111433801	66	58531	1	2	2	2	2	42	3	2	7	3	4	7	2	1	2	7	7	7	1	20	0	0	0	0	0	0	0	is already stating and because it is triangle and dark in color
111421689	66	58531	1	2	2	2	2	19	1	2	6	3	2	5	2	2	2	7	7	7	1	98	0	0	0	0	0	0	0	right in front is loud
111443278	66	58659	1	2	2	2	1	32	2	1	2	3	4	5	2	1	2	7	7	7	1	6	10	0	0	0	0	0	0	bigger and explicit
111441795	66	58557	1	2	2	2	1	27	2	2	7	3	4	3	2	1	2	7	7	4	1	25	0	0	0	0	0	0	0	greater number of and more accurate information
111424609	66	58611	1	2	2	2	1	40	3	1	1	5	1	5	2	2	1	5	5	3	1	10	25	0	0	0	0	0	0	more specified and detailed
111442738	66	58611	1	2	2	2	1	48	4	1	7	3	5	7	1	2	2	1	1	7	1	98	0	0	0	0	0	0	0	more presentable
111414412	66	58732	1	2	2	2	2	45	4	1	7	3	4	4	1	1	1	7	5	3	2	31	0	0	0	0	0	0	0	most beautiful
111423640	66	23276	1	2	2	2	1	37	3	2	7	3	4	6	2	1	2	7	7	7	1	4	0	0	0	0	0	0	0	more call like. the black color attracts attention and the person does not go unnoticed
111424493	66	58682	1	2	2	2	2	28	2	2	5	3	2	6	1	2	1	7	7	7	1	3	0	0	0	0	0	0	0	more flashy
111439533	66	58557	1	2	2	2	1	24	1	2	5	3	4	6	2	1	2	5	5	3	1	3	0	0	0	0	0	0	0	more flashy
111418714	66	58792	1	2	2	2	1	19	1	2	6	3	4	3	2	1	2	3	7	6	1	3	24	0	0	0	0	0	0	more flashy, highlights that it really has a high amount of sodium
111443506	66	58702	1	2	2	2	1	24	1	1	4	3	4	4	1	1	2	5	6	5	1	3	0	0	0	0	0	0	0	most outstanding
111439072	66	58698	1	2	2	2	2	23	1	1	7	3	4	7	2	1	2	7	1	1	1	3	15	0	0	0	0	0	0	the more outstanding the letters call ahead the contrast of the ones of the letters bancas.
111426307	66	58649	1	2	2	2	1	50	4	2	7	3	4	7	2	1	2	7	7	5	1	12	0	0	0	0	0	0	0	more prominent and visible.
111426529	66	58594	1	2	2	2	1	53	4	2	7	5	2	5	2	2	2	7	7	1	2	12	0	0	0	0	0	0	0	more prominent
111425402	66	23249	1	2	2	2	1	54	4	2	7	3	4	7	2	1	2	7	7	7	1	12	3	0	0	0	0	0	0	more prominence more attention
111415539	66	58711	1	2	2	2	2	29	2	2	5	3	4	5	2	1	2	5	6	4	1	3	12	0	0	0	0	0	0	more prominence, it just draws more attention, visually it has more of a context that draws attention, I think
111418769	66	58824	1	2	2	2	2	19	1	2	7	3	4	6	2	1	2	4	4	6	1	11	0	0	0	0	0	0	0	more direct, goes straight to the point, the other has little
111415026	66	58664	1	2	2	2	2	46	4	2	3	3	4	5	1	1	2	7	7	7	1	98	0	0	0	0	0	0	0	more enlightened
111418052	66	58546	1	2	2	2	1	24	1	2	4	5	4	3	2	1	2	7	6	4	1	4	0	0	0	0	0	0	0	darkest, top
111421733	66	58682	1	2	2	2	1	21	1	2	5	3	4	7	2	1	1	2	7	7	1	25	0	0	0	0	0	0	0	more explanation
111428985	66	58732	1	2	2	2	1	18	1	2	5	3	4	6	2	1	2	7	7	5	2	25	0	0	0	0	0	0	0	more explained the lines could be used more information
111434904	66	58601	1	2	2	2	2	18	1	2	5	3	4	5	2	1	2	7	7	4	2	25	0	0	0	0	0	0	0	more explanatory
111418660	66	58637	1	2	2	2	2	25	2	2	5	3	4	7	2	1	2	6	7	4	1	25	0	0	0	0	0	0	0	more explanatory, clearer, warning sign
111434338	66	58657	1	2	2	2	1	53	4	2	6	1	4	99	2	2	2	7	7	6	1	18	0	0	0	0	0	0	0	easier to understand
111427455	66	58616	1	2	2	2	1	22	1	1	6	4	2	1	1	2	2	7	7	7	2	18	0	0	0	0	0	0	0	easier to understand
111421584	66	58702	1	2	2	2	2	20	1	1	5	3	4	7	2	1	2	7	7	4	2	98	0	0	0	0	0	0	0	Easier to decipher IS MORE SUITABLE AND HAS MORE INFORMATION OPTIONS
111418880	66	58534	1	2	2	2	2	32	2	1	5	2	1	6	2	1	2	6	7	7	2	12	0	0	0	0	0	0	0	easier to discover, to know what is
111437438	66	58557	1	2	2	2	2	23	1	1	7	3	4	7	2	1	2	7	4	5	2	18	0	0	0	0	0	0	0	easier to understand
111422315	66	58649	1	2	2	2	2	52	4	1	5	1	4	1	2	1	2	7	7	7	1	12	23	0	0	0	0	0	0	easier to identify and because it is identifying that it is from the Ministry of Health.
111439198	66	58659	1	2	2	2	2	20	1	2	5	5	4	4	1	2	1	4	7	6	1	2	0	0	0	0	0	0	0	easier to understand highlights more
111441120	66	58732	1	2	2	2	1	55	4	2	7	3	1	2	1	2	2	2	3	4	2	3	0	0	0	0	0	0	0	more suitable draws more attention
111418459	66	58531	1	2	2	2	2	30	2	1	1	4	1	1	2	1	2	1	7	7	1	25	0	0	0	0	0	0	0	More information
111420297	66	58531	1	2	2	2	1	38	3	1	2	2	1	1	2	1	1	6	7	7	1	25	0	0	0	0	0	0	0	More information
111426525	66	58594	1	2	2	2	2	23	1	1	5	3	1	5	1	1	2	7	5	7	2	25	0	0	0	0	0	0	0	more information
111433952	66	58664	1	2	2	2	2	40	3	2	7	5	2	7	1	1	2	7	7	7	1	12	0	0	0	0	0	0	0	more visible
111433709	66	58728	1	2	2	2	1	28	2	2	7	3	4	7	2	2	2	5	7	6	1	12	25	0	0	0	0	0	0	more visible and more explained.
111437787	66	23105	1	2	2	2	1	19	1	2	7	5	1	3	2	1	1	4	7	3	1	12	0	0	0	0	0	0	0	more visible content information
111437020	66	58598	1	2	2	2	1	22	1	2	5	3	4	4	2	1	2	5	6	6	1	12	18	0	0	0	0	0	0	more visible and easier to understand
111422491	66	58729	1	2	2	2	2	25	2	2	5	3	2	6	2	1	2	7	7	7	1	12	3	8	17	0	0	0	0	more visible, draws more attention, because it has my name. health, large letters and triangle
111415476	66	58792	1	2	2	2	2	26	2	1	1	3	4	4	2	1	2	6	1	7	1	12	8	0	0	0	0	0	0	more visible, large print
111431618	66	21971	1	2	2	2	2	37	3	2	7	3	4	7	2	1	2	7	5	6	1	11	18	0	0	0	0	0	0	the message is clearer and more direct
111426583	66	21971	1	2	2	2	1	23	1	2	5	3	4	7	2	1	2	6	7	5	1	12	18	0	0	0	0	0	0	but easy to visualize and understand
111440445	66	58702	1	2	2	2	2	37	3	1	3	1	5	4	2	2	2	5	7	7	1	32	0	0	0	0	0	0	0	best healthy food
111438979	66	21971	1	2	2	2	2	24	1	2	6	5	4	3	2	1	2	6	7	7	2	12	13	0	0	0	0	0	0	better for the person to see and give to put several items in a s≤ drawing
111434937	66	58702	1	2	2	2	2	48	4	2	6	3	2	5	2	1	2	6	7	7	2	38	0	0	0	0	0	0	0	better for health
111424445	66	23470	1	2	2	2	1	32	2	1	5	3	4	7	2	2	2	7	7	5	2	98	0	0	0	0	0	0	0	less confusing Θ unique distinguished by due prominence
111417630	66	58656	1	2	2	2	2	35	3	1	5	4	2	1	1	2	2	5	6	6	1	38	0	0	0	0	0	0	0	LESS RISK TO HEALTH THE FOODS YOU SAID HAVE LESS RISK TO HEALTH
111419463	66	58664	1	2	2	2	1	49	4	1	3	3	4	6	2	2	2	5	2	4	1	24	0	0	0	0	0	0	0	shows that Θ is higher in sodium
111417746	66	58666	1	2	2	2	2	19	1	2	5	5	4	3	2	1	2	5	6	5	1	18	0	0	0	0	0	0	0	Show better service
111428810	66	21971	1	2	2	2	2	29	2	1	6	3	4	6	2	1	2	6	7	7	1	23	0	0	0	0	0	0	0	a lot of people would give more value because it's written ministry of health
111426531	66	58594	1	2	2	2	2	51	4	1	2	2	3	6	1	2	2	7	7	7	2	99	0	0	0	0	0	0	0	do not know
111435325	66	58698	1	2	2	2	2	48	4	1	1	1	2	99	1	2	1	1	7	1	1	99	0	0	0	0	0	0	0	do not know
111414469	66	58711	1	2	2	2	2	21	1	2	7	5	2	7	2	1	2	7	7	7	1	99	0	0	0	0	0	0	0	I don't know
111433259	66	58783	1	2	2	2	2	50	4	1	99	3	1	1	1	1	1	1	1	1	1	99	0	0	0	0	0	0	0	I don't know
111421250	66	58534	1	2	2	2	1	45	4	1	1	1	3	2	1	1	1	3	4	5	2	99	0	0	0	0	0	0	0	I'm not able to answer
111414530	66	58682	1	2	2	2	2	50	4	1	7	2	4	7	1	2	2	7	7	7	1	99	0	0	0	0	0	0	0	I couldn't explain
111427161	66	58666	1	2	2	2	2	44	3	2	5	5	2	1	2	2	1	6	5	7	2	99	0	0	0	0	0	0	0	NR
111422539	66	58703	1	2	2	2	2	28	2	1	4	5	2	6	1	1	2	7	7	7	1	99	0	0	0	0	0	0	0	us
111415480	66	58703	1	2	2	2	1	45	4	2	6	5	2	7	2	1	2	3	7	7	1	99	0	0	0	0	0	0	0	we answer
111442739	66	58611	1	2	2	2	2	35	3	1	5	3	1	4	2	2	2	5	5	6	2	24	0	0	0	0	0	0	0	the author in s≤dio
111421740	66	58824	1	2	2	2	1	23	1	1	7	2	4	5	1	1	2	7	7	5	1	14	0	0	0	0	0	0	0	the design draws more attention
111417838	66	23068	1	2	2	2	2	29	2	2	6	3	3	6	1	1	2	7	7	5	1	20	0	0	0	0	0	0	0	the triangle symbol, people are already going to look. the second not so much. because of the triangle
111421243	66	58778	1	2	2	2	1	25	2	2	7	4	5	6	2	1	2	6	7	7	1	98	0	0	0	0	0	0	0	symbol two has excess fat
111416732	66	58711	1	2	2	2	1	32	2	1	5	1	1	4	1	2	1	1	4	7	1	24	0	0	0	0	0	0	0	the same option between one and the other I chose the 1/because he is saying loud s≤dio and s≤dio is not good for
111415779	66	58682	1	2	2	2	1	30	2	1	4	5	2	6	1	2	2	7	5	4	2	3	19	0	0	0	0	0	0	the pattern as the fight is, it is easier to detect
111416552	66	23249	1	2	2	2	1	32	2	2	2	3	4	5	1	1	2	7	7	7	1	23	0	0	0	0	0	0	0	for this distinguished ministry of health
111427320	66	58664	1	2	2	2	2	20	1	2	4	1	4	6	2	1	1	4	6	5	1	3	0	0	0	0	0	0	0	seems to draw more attention
111420773	66	23105	1	2	2	2	2	32	2	1	7	3	4	5	2	2	2	5	5	4	1	17	0	0	0	0	0	0	0	looks like poison triangle image reminds of something dangerous when you see a triangle and danger s≤d
111426359	66	58729	1	2	2	2	2	43	3	1	6	2	4	5	2	1	2	6	5	5	1	2	18	0	0	0	0	0	0	seems to be more explanatory, you can see that the sound is higher because the triangle is full
111416992	66	58710	1	2	2	2	1	38	3	1	7	3	2	7	2	1	1	7	7	1	2	24	0	0	0	0	0	0	0	by the information on the sodium content, only that
111418787	66	58657	1	2	2	2	1	29	2	2	6	3	4	4	2	1	2	7	5	7	1	17	8	0	0	0	0	0	0	because it is a symbol of the word loud, the figure gives a warning sign
111426530	66	58594	1	2	2	2	2	18	1	2	3	5	2	7	2	1	2	7	7	6	1	14	0	0	0	0	0	0	0	by the format
111426984	66	23276	1	2	2	2	2	27	2	2	7	3	4	7	2	1	1	7	7	6	1	14	8	0	0	0	0	0	0	by the size of the letters and the symbol draws more attention compared to the other. yes itself
111426358	66	58617	1	2	2	2	1	39	3	2	6	3	2	7	2	1	2	7	2	2	1	20	12	0	0	0	0	0	0	by the triangle that draws the most attention, so well readable, highlighted
111422414	66	58553	1	2	2	2	1	34	2	1	1	1	4	7	2	1	2	7	7	2	2	13	0	0	0	0	0	0	0	could bring much more information
111429248	66	58698	1	2	2	2	2	44	3	1	1	5	4	1	1	2	2	7	7	7	2	24	0	0	0	0	0	0	0	can you already indicate what is contained here.
111425742	66	58703	1	2	2	2	1	53	4	1	6	5	4	3	1	1	1	1	7	7	1	37	0	0	0	0	0	0	0	because you find it in trigenic
111418711	66	58557	1	2	2	2	2	27	2	2	5	1	4	5	2	1	1	5	5	5	1	4	0	0	0	0	0	0	0	because of the format and the stripe being black and the color
111436171	66	58614	1	2	2	2	1	24	1	1	5	5	4	3	2	1	2	2	7	4	1	98	0	0	0	0	0	0	0	for giving more affinity than the product is bad
111434750	65	58545	1	2	2	2	1	46	4	1	7	3	4	7	2	1	2	7	7	5	1	12	0	0	0	0	0	0	0	for highlighting more
111428567	66	23140	1	2	2	2	2	19	1	2	7	5	4	5	2	1	2	7	7	5	2	21	0	0	0	0	0	0	0	through this I could identify more things / in the case of sodium, fats, sugar.
111422328	66	58698	1	2	2	2	1	51	4	2	7	2	1	4	1	2	2	7	4	5	1	24	23	0	0	0	0	0	0	because it is high solid and has a ministry of health. it will be the best for health.
111433950	66	58818	1	2	2	2	1	52	4	2	7	1	4	4	2	1	1	2	6	3	1	8	0	0	0	0	0	0	0	why does it stand out more, the letters swo bigger
111424695	66	58776	1	2	2	2	2	33	2	1	3	3	4	3	1	1	2	4	5	6	1	12	0	0	0	0	0	0	0	Why be more prominent?
111420092	66	58776	1	2	2	2	2	41	3	2	1	1	2	1	2	1	2	7	7	7	1	2	0	0	0	0	0	0	0	why explains the high sodium content.
111416361	66	58698	1	2	2	2	2	49	4	2	7	3	3	7	1	1	1	2	7	7	2	14	0	0	0	0	0	0	0	why do you keep an eye out for the symbol caught my attention I don't know
111425475	66	23140	1	2	2	2	1	18	1	1	4	3	4	7	1	1	2	2	6	3	1	24	23	0	0	0	0	0	0	why does it indicate two pieces of information have a place with information from the ministry of health
111420091	66	58776	1	2	2	2	2	28	2	2	1	3	4	7	2	1	2	7	7	7	2	24	0	0	0	0	0	0	0	why are you talking in s≤dio. how much it is high in sodium.
111439111	65	58545	1	2	2	2	1	18	1	2	7	3	4	5	1	1	2	7	5	4	1	3	0	0	0	0	0	0	0	because it is more flashy and Brazilians are more visual, they do not like to read
111430055	66	58728	1	2	2	2	2	27	2	1	5	3	4	7	1	2	2	7	7	7	1	8	0	0	0	0	0	0	0	for being more evident, and having the symbol of the ministry of health and having larger letters
111417708	66	23262	1	2	2	2	1	19	1	1	1	1	4	3	2	1	2	5	4	7	1	4	0	0	0	0	0	0	0	because it's black, it draws attention
111426684	66	58776	1	2	2	2	1	21	1	2	7	3	4	7	2	1	2	7	99	7	1	12	0	0	0	0	0	0	0	because it draws more attention.
111419031	66	58702	1	2	2	2	2	54	4	2	7	3	4	3	2	1	2	7	7	7	1	12	0	0	0	0	0	0	0	Because it attracts more attention It is easier to see on the packaging
111428907	66	58657	1	2	2	2	2	33	2	1	7	5	4	3	2	1	2	1	7	6	1	12	0	0	0	0	0	0	0	because he is more prominent
111424461	66	58657	1	2	2	2	2	48	4	2	1	99	99	99	2	1	2	7	5	3	1	24	0	0	0	0	0	0	0	because he already said it out loud in s≤dio. can't.
111441540	66	58699	1	2	2	2	2	41	3	2	5	3	4	1	2	1	2	1	3	3	1	23	0	0	0	0	0	0	0	BECAUSE I'M HERE SPEAKING MINISTRY OF HEALTH, IT SHOULD BE MORE STUDY, RESEARCH.
111423618	66	58600	1	2	2	2	2	38	3	2	99	3	4	5	2	1	2	7	7	7	1	21	0	0	0	0	0	0	0	because it became easier to identify
111427839	66	58778	1	2	2	2	2	44	3	1	3	5	4	4	2	2	2	6	6	5	2	24	0	0	0	0	0	0	0	because I found the s≤dio alto.so
111414936	66	58772	1	2	2	2	1	35	3	2	5	3	4	3	1	1	2	6	7	7	1	10	8	0	0	0	0	0	0	because I think the information is more explicit the letter t is bigger
111416230	66	58631	1	2	2	2	1	35	3	2	5	5	4	5	2	1	2	7	6	2	1	3	25	0	0	0	0	0	0	Because it draws more consumer attention, stands out, draws attention, has more information
111430681	66	58702	1	2	2	2	2	22	1	2	6	1	4	3	2	1	2	7	7	7	1	25	0	0	0	0	0	0	0	Because it contains more product information
111416318	66	58772	1	2	2	2	1	26	2	1	5	1	1	4	2	2	2	7	7	7	1	24	0	0	0	0	0	0	0	because it contains more sodium tß showing tß indicating less health if containing too much sodium harms your health
111433900	66	21971	1	2	2	2	1	41	3	1	2	3	4	7	2	1	2	6	5	5	1	17	0	0	0	0	0	0	0	because paying attention as an alert, and it draws more attention
111438808	66	58778	1	2	2	2	2	37	3	2	6	4	4	6	2	1	2	7	7	7	1	24	0	0	0	0	0	0	0	because from the beginning he indicated the excess of fat and salt
111427769	66	58600	1	2	2	2	1	54	4	2	6	1	1	5	2	1	2	5	3	4	1	2	0	0	0	0	0	0	0	because it highlights more explains more about the product
111427527	66	58534	1	2	2	2	2	45	4	2	7	3	4	1	2	1	1	7	7	7	1	12	0	0	0	0	0	0	0	because it stands out more for not buying because it has been written out loud in sound
111420261	66	23249	1	2	2	2	2	35	3	2	7	3	4	3	2	1	2	7	7	7	1	6	3	0	0	0	0	0	0	because it is bigger and attracts more attention
111418722	65	58817	1	2	2	2	2	32	2	2	6	3	4	7	2	1	2	7	7	6	2	98	0	0	0	0	0	0	0	because it is cuter, and aesthetically better, the color is not so strong, the letter is not so big,
111427964	66	58601	1	2	2	2	1	20	1	2	5	3	1	1	2	2	2	7	6	3	1	98	0	0	0	0	0	0	0	because Θ is more targeted to people
111435480	66	58590	1	2	2	2	2	20	1	2	7	3	4	1	2	1	2	1	7	7	1	12	0	0	0	0	0	0	0	because it highlights more
111418756	66	23467	1	2	2	2	1	45	4	1	5	3	2	4	2	1	2	6	6	7	1	12	0	0	0	0	0	0	0	because it highlights his format more.so
111414363	65	58817	1	2	2	2	1	46	4	1	4	3	4	6	2	1	2	7	7	5	2	12	0	0	0	0	0	0	0	because it is more clin, cleaner, it allows an easier visualization, to look at the label and
111425387	65	58668	1	2	2	2	2	21	1	1	5	3	4	7	2	1	2	7	7	7	1	18	0	0	0	0	0	0	0	because he is easier to understand, he is very explanatory
111417626	66	58557	1	2	2	2	1	55	4	2	99	99	2	4	1	1	1	1	1	7	1	32	0	0	0	0	0	0	0	because it's kind of like that, it can be better for health or not
111418136	66	23140	1	2	2	2	1	45	4	2	7	3	2	3	1	1	2	4	7	7	1	12	14	0	0	0	0	0	0	because it is very legible, it immediately draws attention / for being a dark colored plate.
111422415	66	58614	1	2	2	2	2	48	4	2	1	2	3	7	1	1	2	7	1	7	1	24	0	0	0	0	0	0	0	because he is indicating the amount of sodium
111414169	65	58668	1	2	2	2	1	44	3	2	6	5	4	4	1	2	2	7	7	3	1	12	0	0	0	0	0	0	0	because he stood out more for the format and Θ more visible
111424632	66	58534	1	2	2	2	2	18	1	2	7	3	1	5	2	1	2	7	7	5	1	17	0	0	0	0	0	0	0	because it has this symbol that shows that the danger draws more attention
111419041	66	58710	1	2	2	2	2	52	4	1	1	1	2	4	1	2	2	7	7	1	2	98	0	0	0	0	0	0	0	because it brings the indications that we are going to consume products with less sugar, less fat,
111416408	65	58668	1	2	2	2	2	18	1	1	7	3	4	5	2	2	2	7	7	1	1	16	0	0	0	0	0	0	0	because it will certainly explain how much sodium contains
111424031	66	58656	1	2	2	2	1	25	2	2	7	2	4	1	2	1	2	7	1	1	1	24	0	0	0	0	0	0	0	BECAUSE HE WILL SHOW WHAT HAS HEALTH, WHAT HAS NOT SHOW HE HAS HEALTH
111414244	66	23140	1	2	2	2	2	45	4	1	2	1	1	3	2	1	1	1	1	7	2	24	0	0	0	0	0	0	0	because I understand that there is less s≤dio / s≤ that.. ok / insist
111415849	66	21971	1	2	2	2	2	31	2	2	6	3	4	6	2	1	2	6	7	6	1	12	18	0	0	0	0	0	0	because this one is more clear, visible, but easy to understand
111438092	66	58699	1	2	2	2	2	18	1	2	5	5	1	7	2	2	2	7	1	1	2	98	0	0	0	0	0	0	0	BECAUSE THIS HAS TWO EXAMPLES: an example of sugar on the top blank part and another of fats
111435278	66	58800	1	2	2	2	2	35	3	2	6	3	1	7	2	2	2	7	7	5	1	2	23	0	0	0	0	0	0	because it is well explained why it has the ministry of health
111436274	66	58792	1	2	2	2	2	28	2	2	5	3	4	5	2	1	1	5	7	1	1	23	0	0	0	0	0	0	0	because it is written ministry of health
111423637	66	58800	1	2	2	2	2	49	4	1	7	3	4	7	2	2	2	7	7	7	1	24	23	0	0	0	0	0	0	because it is more enlightened saying that it does evil, there is a ministry of health
111436571	66	58656	1	2	2	2	2	28	2	1	5	3	2	3	1	2	2	5	4	3	1	12	23	0	0	0	0	0	0	BECAUSE IT IS MORE LEGABLE IT IS WRITTEN EVERYTHING WE NEED TO KNOW AND IT IS WRITTEN MINISTRY OF HEALTH
111414203	66	58616	1	2	2	2	2	50	4	1	4	3	4	3	2	2	1	4	7	1	1	12	0	0	0	0	0	0	0	Because it is more readable, this other one would need to make a very big advertisement for the staff
111433733	66	58633	1	2	2	2	1	21	1	1	7	3	4	7	2	1	2	7	7	4	1	17	0	0	0	0	0	0	0	because this one has more of a danger face / in the way you've drawn the image represents that Θ more
111415241	66	58534	1	2	2	2	1	22	1	2	7	3	2	1	1	1	1	7	7	7	1	38	0	0	0	0	0	0	0	because I think it indicates more health
111417481	65	58817	1	2	2	2	1	49	4	1	7	1	2	7	2	1	2	5	4	7	1	99	0	0	0	0	0	0	0	because I liked it, I don't know why, just
111418103	66	58600	1	2	2	2	1	32	2	2	7	99	4	7	2	2	2	7	7	7	1	12	0	0	0	0	0	0	0	why is it highlighted
111426106	66	58698	1	2	2	2	1	18	1	2	3	3	4	7	2	1	2	7	7	4	1	12	8	0	0	0	0	0	0	because it is more visible. more apparent so that people can see the bigger name more
111433469	66	23467	1	2	2	2	2	37	3	1	3	3	1	5	2	2	1	7	7	7	1	28	0	0	0	0	0	0	0	because I already have more attention with the license plate., because it signals because it remembers signal plates
111426527	66	58594	1	2	2	2	2	47	4	2	7	5	1	7	1	1	2	7	7	7	1	2	0	0	0	0	0	0	0	why are you saying
111424552	65	58817	1	2	2	2	2	49	4	1	7	1	2	5	2	1	2	7	7	7	2	12	3	23	0	0	0	0	0	because it calls me more attention and is differentiated, it is easy to see, it is more representative
111416123	66	23045	1	2	2	2	2	47	4	2	5	3	2	4	2	2	2	3	6	2	1	24	0	0	0	0	0	0	0	because in most foods there is sodium and fat and things that are bad for your health
111432613	66	58600	1	2	2	2	2	47	4	1	1	5	4	7	1	1	2	7	7	7	2	99	0	0	0	0	0	0	0	because I don't know how to explain
111443224	66	58817	1	2	2	2	1	35	3	2	5	3	4	5	2	1	2	6	2	2	1	3	12	15	0	0	0	0	0	because the model that draws attention is more visible, it stands out for its black and white.
111418768	66	58824	1	2	2	2	1	54	4	2	5	3	4	4	2	1	2	5	6	6	1	98	0	0	0	0	0	0	0	because the other left a doubt
111414938	66	58601	1	2	2	2	2	42	3	1	1	3	4	3	1	2	2	7	7	7	1	18	0	0	0	0	0	0	0	Because people will understand more
111419021	66	58728	1	2	2	2	1	38	3	2	2	3	4	7	2	1	2	5	7	7	1	17	0	0	0	0	0	0	0	because the triangle is a symbol of alert and visual intensification.
111419450	65	58668	1	2	2	2	2	40	3	2	6	3	4	1	1	1	2	5	7	5	1	20	0	0	0	0	0	0	0	because the triangle will get bigger and more visible
111431255	66	58534	1	2	2	2	1	31	2	1	1	3	4	1	1	1	2	7	7	6	1	12	29	0	0	0	0	0	0	because it seems more impactful, high in sound is more visible
111418361	66	58631	1	2	2	2	2	29	2	2	7	3	4	5	2	1	2	7	7	5	2	17	0	0	0	0	0	0	0	Because it looks like an alert, the image is less aggressive
111425386	65	58668	1	2	2	2	2	37	3	1	5	3	2	1	1	2	2	5	7	7	1	98	0	0	0	0	0	0	0	because it can draw attention due to the image itself being sharply elevated
111415059	66	58728	1	2	2	2	2	49	4	1	1	3	4	1	1	1	2	1	7	7	2	24	0	0	0	0	0	0	0	because I know that the s≤dio is bad for health.
111421074	66	58800	1	2	2	2	1	46	4	2	7	3	4	2	2	1	2	7	7	7	1	17	0	0	0	0	0	0	0	because it would be a warning sign, I didn't know how to give details
111414753	66	58824	1	2	2	2	2	37	3	1	5	3	4	4	1	1	2	6	4	3	2	24	0	0	0	0	0	0	0	because there's only sodium
111440750	66	58656	1	2	2	2	1	38	3	2	7	3	4	7	2	1	2	7	7	6	1	17	0	0	0	0	0	0	0	BECAUSE THE ALERT IS A TRI┬ANGLE AND A WARNING SHOWING THE RISK USUALLY THE CAVE AND M SYMBOL
111422867	66	58728	1	2	2	2	1	52	4	1	7	3	4	4	1	1	2	7	7	5	1	23	0	0	0	0	0	0	0	because it has 9 ministry nothing health warning.
111441526	66	58534	1	2	2	2	2	24	1	1	1	3	4	1	1	1	1	7	7	5	1	98	0	0	0	0	0	0	0	because it has adequate information
111415327	65	58817	1	2	2	2	1	33	2	1	6	3	1	7	2	2	2	7	7	7	2	12	19	0	0	0	0	0	0	because it has more prominence, the drawing draws more attention, like a magnifying glass
111426532	66	58594	1	2	2	2	2	34	2	2	7	3	2	2	2	2	1	5	1	6	2	24	0	0	0	0	0	0	0	because it has less sodium
111415321	65	58668	1	2	2	2	2	28	2	1	2	1	2	5	2	2	1	5	7	7	1	24	0	0	0	0	0	0	0	because it has a lot of sodium and fat and the triangle shows
111426524	66	58594	1	2	2	2	2	33	2	1	6	1	2	5	1	2	2	7	7	1	2	24	0	0	0	0	0	0	0	because there is sodium
111418721	66	58711	1	2	2	2	1	20	1	1	5	3	2	5	1	1	1	4	5	4	1	15	0	0	0	0	0	0	0	because it will be more visible to people the symbol / this triangle here will highlight more what is
111428409	66	58598	1	2	2	2	1	36	3	1	7	5	1	7	1	1	2	7	7	7	1	17	0	0	0	0	0	0	0	because the triangle shape understood danger
111421444	66	58546	1	2	2	2	1	47	4	2	6	5	4	6	2	1	2	7	7	5	1	17	0	0	0	0	0	0	0	because she gives a warning press, something dangerous
111420636	66	58714	1	2	2	2	2	28	2	1	3	5	4	1	1	1	2	3	6	4	1	3	0	0	0	0	0	0	0	because he draws more attention than the other people don't read and he draws more attention to this business
111415082	66	58546	1	2	2	2	2	28	2	1	5	3	1	7	2	2	1	7	7	5	1	3	0	0	0	0	0	0	0	because he is more explicit, he draws more attention
111442261	66	58729	1	2	2	2	1	43	3	1	7	5	4	1	2	1	2	7	7	7	1	12	8	15	0	0	0	0	0	because it is very visible in larger letters, because it would make it easier for the elderly because it is all black with letters
111416461	66	58546	1	2	2	2	2	42	3	2	7	3	4	5	1	1	2	7	7	7	1	11	0	0	0	0	0	0	0	because he is very objective.
111419278	66	58714	1	2	2	2	2	47	4	2	7	3	4	3	2	1	2	7	7	6	1	3	24	0	0	0	0	0	0	because this more discreet Θ stands out better in the product, it draws better attention and you can understand that u
111417564	65	58714	1	2	2	2	1	53	4	1	1	1	5	4	2	2	2	7	7	1	1	24	15	0	0	0	0	0	0	because it is much clearer, the explanation has a black stripe and the letter stands out and then it is very visible p
111415108	65	58714	1	2	2	2	2	35	3	1	5	4	1	7	1	2	1	7	7	7	1	24	0	0	0	0	0	0	0	because it shows a high level of sodium, which is not good for health because it shows a high level, Θ has the mini
111438774	66	23109	1	2	2	2	1	44	3	2	7	3	4	3	1	1	2	7	6	7	1	20	0	0	0	0	0	0	0	because the triangle shape draws more attention to the message
111425020	66	58714	1	2	2	2	1	23	1	2	3	5	2	4	2	1	2	5	7	6	2	12	0	0	0	0	0	0	0	because you can write down the amount of sugar and sodium for the elderly, he takes it and can read the
111431556	66	58617	1	2	2	2	2	24	1	1	4	3	5	3	2	2	1	6	5	7	1	12	0	0	0	0	0	0	0	because it's more visible, you can identify more
111414790	66	58615	1	2	2	2	2	22	1	2	5	3	4	4	2	1	2	4	5	4	2	98	0	0	0	0	0	0	0	because maybe in that space in writing I could clarify something lg mission
111428294	66	58617	1	2	2	2	2	30	2	2	1	5	4	7	2	1	2	7	7	1	1	98	0	0	0	0	0	0	0	because it has information, explaining what it contains
111417930	66	58703	1	2	2	2	2	33	2	1	4	3	2	3	1	2	1	7	7	7	1	16	0	0	0	0	0	0	0	because you are explaining it out loud in s≤dio it made it very apparent
111426195	66	58637	1	2	2	2	2	39	3	1	7	3	4	3	2	1	2	7	3	3	1	3	0	0	0	0	0	0	0	practicality, draws attention right away
111420095	66	58776	1	2	2	2	1	28	2	1	5	5	5	6	1	2	1	5	5	5	2	99	0	0	0	0	0	0	0	first because I don't know what it means, first I see this symbol.
111415536	66	58781	1	2	2	2	1	46	4	2	6	3	2	1	1	1	2	7	6	1	1	8	23	0	0	0	0	0	0	because the font is bigger, you are better seen and you are under the ministry of health
111418592	66	58781	1	2	2	2	1	24	1	2	6	3	4	7	2	1	2	6	5	4	1	18	0	0	0	0	0	0	0	because it is easier to understand
111418593	66	58781	1	2	2	2	2	52	4	1	5	5	5	7	1	2	2	5	1	1	1	98	0	0	0	0	0	0	0	why is he saying minimal health
111423513	66	58711	1	2	2	2	1	40	3	1	7	1	2	5	1	2	2	5	7	4	1	12	8	0	0	0	0	0	0	that it is more visible, it has more presentation, its structure is more presentable, the format of
111423915	66	58616	1	2	2	2	1	55	4	2	5	5	1	3	1	1	1	5	5	3	2	31	0	0	0	0	0	0	0	Question of its format, it would be better or more beautiful
111419735	66	58698	1	2	2	2	1	24	1	1	4	1	3	1	2	2	1	1	7	2	1	8	6	0	0	0	0	0	0	stand out more. Mauro letters sφmbol grande de ver da oras people see better.
111435516	66	58659	1	2	2	2	2	38	3	1	4	3	2	1	2	1	1	7	7	1	1	98	0	0	0	0	0	0	0	security
111437300	66	58615	1	2	2	2	2	46	4	1	7	1	4	4	2	1	2	7	7	7	1	12	0	0	0	0	0	0	0	be more visibility
111415077	66	58702	1	2	2	2	1	44	3	2	7	3	5	7	2	1	2	7	7	5	1	12	0	0	0	0	0	0	0	It's more readable and identified
111414448	66	58698	1	2	2	2	2	44	3	2	5	3	4	3	2	1	2	5	7	5	2	11	10	18	0	0	0	0	0	You are more objective. the more explicit the louder in sound easier to understand.
111420093	66	58776	1	2	2	2	1	52	4	1	6	3	2	7	2	2	2	6	5	6	1	24	0	0	0	0	0	0	0	It has a high sodium content.
111427251	66	58553	1	2	2	2	1	37	3	1	7	4	4	7	2	1	2	7	7	7	2	25	0	0	0	0	0	0	0	have more information, I'll know if you're helping or hurting
111433464	66	23109	1	2	2	2	1	18	1	2	4	1	4	4	2	1	1	5	4	1	2	13	0	0	0	0	0	0	0	has more information option, has more blank spaces to put more information
111423454	66	58637	1	2	2	2	1	54	4	2	7	3	4	7	2	1	2	7	7	7	1	12	17	0	0	0	0	0	0	has better visuals, looks like a warning symbol,
111419054	66	58616	1	2	2	2	2	41	3	2	7	3	4	6	2	1	2	7	7	7	1	23	3	0	0	0	0	0	0	There is a Ministry of Health and the other does not, it is clearer and more open, it draws more attention
111442878	66	58631	1	2	2	2	1	50	4	1	5	1	1	7	2	1	2	7	7	7	1	20	0	0	0	0	0	0	0	Pays much more attention to the triangle information
111438578	66	58732	1	2	2	2	2	33	2	1	7	2	2	3	2	1	2	5	6	6	1	23	0	0	0	0	0	0	0	P10- CHANGE TO: BECAUSE IT HAS THE NAME OF THE MINISTRY OF HEALTH AND IT LOOKS LIKE IT HAS BEEN THROUGH A EVEN ANALYSIS
111416563	66	23068	1	2	2	2	1	30	2	1	1	3	2	1	2	2	2	7	7	7	2	19	0	0	0	0	0	0	0	has a magnifying glass, as it passes the idea of ​​warning to search further
111437899	66	58664	1	2	2	2	1	30	2	1	1	3	5	2	1	1	2	5	7	7	1	12	3	0	0	0	0	0	0	has better vision draws more attention
111417317	66	58616	1	2	2	2	2	30	2	2	7	1	4	1	1	1	2	7	7	7	2	13	0	0	0	0	0	0	0	It would have more space to highlight the consumer's need, to be able to discriminate the information with the
111425353	66	58557	1	2	2	2	1	32	2	1	5	3	1	6	1	2	2	5	7	1	2	25	0	0	0	0	0	0	0	brings more information
111427361	66	58531	1	2	2	2	2	28	2	1	4	5	2	5	2	1	2	6	5	3	1	17	0	0	0	0	0	0	0	triangle and associated with risks
111416904	66	58682	1	2	2	2	1	49	4	2	6	1	5	5	2	1	2	4	7	3	1	98	0	0	0	0	0	0	0	validation of my health insurance
111415756	65	58545	1	2	2	2	2	28	2	2	7	1	2	3	1	2	1	7	7	7	2	98	0	0	0	0	0	0	0	vΩ less danger
111418518	66	58732	1	2	2	2	1	22	1	2	6	1	2	7	2	1	2	7	1	1	1	98	0	0	0	0	0	0	0	comes saying loud and my healthy
111417047	66	23470	1	2	2	2	1	28	2	2	7	3	4	5	2	1	2	7	6	4	2	25	0	0	0	0	0	0	0	you can put more information on it, such as if you have a high level of sodium, sugars and
111511307	66	58553	1	2	2	2	1	55	4	2	7	3	2	5	2	1	2	7	7	7	1	98	0	0	0	0	0	0	0	figure 2 was not clear, if I could add more excess sugar or something else I would be
111512482	66	58530	1	2	2	2	1	19	1	1	1	3	4	7	2	1	1	7	2	1	1	17	0	0	0	0	0	0	0	we are already used to the symbol of attention, the second does not seem like a danger to alert the person
111458262	66	58531	1	2	2	2	1	36	3	2	6	3	4	7	2	1	2	7	7	1	1	17	0	0	0	0	0	0	0	the image announces alert
111449807	66	58522	1	2	2	2	1	27	2	1	4	5	4	5	2	1	2	7	7	4	1	12	0	0	0	0	0	0	0	reading is easier
111515014	66	58517	1	2	2	2	1	55	4	2	3	1	5	2	2	1	2	4	2	5	2	30	0	0	0	0	0	0	0	thinks better
111447096	66	58656	1	2	2	2	2	21	1	1	5	3	4	7	2	1	2	7	1	2	1	3	0	0	0	0	0	0	0	DO YOU THINK THAT BECAUSE IT DRAWS MORE ATTENTION WHEN YOU ARE GOING TO BUY A PRODUCT YOU SEARCH TO KNOW WHAT YOU HAVE
111445905	66	58776	1	2	2	2	1	54	4	2	1	1	1	2	2	2	2	3	7	7	2	38	0	0	0	0	0	0	0	I thought this label would have less sound.
111514618	66	58585	1	2	2	2	1	19	1	2	7	3	4	7	2	1	2	7	5	4	2	27	0	0	0	0	0	0	0	I found it more visually clean, it has the description part to put the contents
111511431	66	58532	1	2	2	2	1	50	4	2	7	2	3	5	2	2	1	7	7	1	1	99	0	0	0	0	0	0	0	I found it better in everything, I'm not a name for answers
111460958	66	58600	1	2	2	2	2	20	1	1	6	4	1	5	1	2	1	7	6	7	2	14	0	0	0	0	0	0	0	I found it highlights more about than the other
111515648	65	23253	1	2	2	2	1	44	3	1	5	1	2	7	1	1	1	7	7	5	1	28	3	0	0	0	0	0	0	I think it draws more attention, I found it very similar to the traffic sign, only
111466235	66	23463	1	2	2	2	1	32	2	1	4	3	2	1	2	1	2	4	5	3	1	3	0	0	0	0	0	0	0	I think he resembles the attention sign more. draws more tension. the other is not very clear
111467365	66	58635	1	2	2	2	1	30	2	2	7	4	2	5	1	1	2	7	7	5	1	18	17	0	0	0	0	0	0	I think it's much more detailed and easier to understand the meaning it has and the triangle is a si
111514315	66	58808	1	2	2	2	2	27	2	1	3	3	2	4	2	1	2	6	7	7	1	15	20	0	0	0	0	0	0	appears more prominent, /letter right in the center of the symbol and the format, highlights more becomes more visible
111458947	66	58622	1	2	2	2	1	25	2	1	7	1	2	5	1	2	2	7	1	1	1	17	0	0	0	0	0	0	0	seems to have more fat and stuff, I know, a pretty significant symbol, because I worked a lot
111456709	66	58615	1	2	2	2	2	24	1	2	7	3	4	1	2	1	2	7	7	4	2	18	0	0	0	0	0	0	0	people would understand better
111456008	66	23105	1	2	2	2	1	51	4	2	7	4	2	7	2	2	2	7	7	7	1	38	0	0	0	0	0	0	0	acted we are not taking any risk and having a symbol we will be calm and healthy
111451638	66	58682	1	2	2	2	1	48	4	2	4	3	4	2	2	1	2	7	7	4	1	12	0	0	0	0	0	0	0	very visible
111449857	66	58631	1	2	2	2	1	30	2	1	4	4	4	4	2	1	2	7	7	7	1	20	0	0	0	0	0	0	0	chß, the most attention, the triangle and warning, attention
111449690	66	58732	1	2	2	2	2	18	1	1	3	5	2	4	1	2	2	4	7	4	1	3	0	0	0	0	0	0	0	draws attention
111513518	66	58517	1	2	2	2	1	21	1	1	6	3	1	4	2	1	1	5	5	3	1	3	0	0	0	0	0	0	0	call, pay attention
111463420	66	58631	1	2	2	2	2	26	2	2	7	3	1	3	2	1	2	6	7	6	1	3	8	0	0	0	0	0	0	The symbol draws attention the words are larger
111449790	66	23105	1	2	2	2	2	50	4	1	7	5	1	1	2	1	2	7	7	7	1	15	0	0	0	0	0	0	0	draws attention on sai more black background very legible letters highlights more
111513287	66	58694	1	2	2	2	1	20	1	2	7	3	2	7	2	1	2	7	7	5	1	3	0	0	0	0	0	0	0	draws more attention
111452126	66	58531	1	2	2	2	2	40	3	1	3	4	4	1	1	1	1	4	5	5	1	3	0	0	0	0	0	0	0	draws more attention
111449574	66	58664	1	2	2	2	2	55	4	1	99	3	3	3	2	2	2	7	6	7	1	3	0	0	0	0	0	0	0	draws more attention
111513091	66	58808	1	2	2	2	1	39	3	2	7	4	1	3	2	1	2	1	7	3	2	29	3	13	0	0	0	0	0	draws more attention / because next to it, there's a space, something should come up talking about the sugar level product
111468222	66	23470	1	2	2	2	1	53	4	1	6	3	4	7	1	1	2	6	5	1	1	3	0	0	0	0	0	0	0	draws more attention gives more prominence you catch your eye you already understand what it means
111454011	66	58594	1	2	2	2	1	19	1	1	7	3	4	6	2	1	2	7	7	4	1	3	0	0	0	0	0	0	0	draws more consumer attention
111514394	66	58644	1	2	2	2	2	36	3	1	7	3	4	7	2	1	2	7	7	2	1	3	2	0	0	0	0	0	0	draws more attention and is more explained
111460460	66	23467	1	2	2	2	1	20	1	2	5	5	4	4	2	1	2	5	5	1	1	20	0	0	0	0	0	0	0	the shape the triangle is darker draws more attention.
111460684	66	58631	1	2	2	2	2	49	4	2	7	3	1	1	1	2	2	7	7	7	1	20	0	0	0	0	0	0	0	More attention is drawn to bold and triangle
111453968	66	58772	1	2	2	2	1	20	1	1	5	5	4	7	1	1	1	7	7	3	1	3	24	0	0	0	0	0	0	draws more attention not to buy a product with a lot of sodium
111515325	65	23072	1	2	2	2	2	19	1	1	1	3	4	1	2	1	2	7	7	7	1	3	17	0	0	0	0	0	0	draws more attention, the triangle Θ as if it were an alert
111454444	66	58824	1	2	2	2	2	40	3	2	7	3	4	7	2	1	2	7	7	4	1	3	0	0	0	0	0	0	0	draws more attention, clarifies better l
111514031	66	58749	1	2	2	2	1	30	2	2	4	3	5	5	2	1	2	7	5	5	1	3	0	0	0	0	0	0	0	draws more attention, has more prominence
111459873	66	58637	1	2	2	2	1	37	3	2	7	4	4	7	2	1	2	7	7	7	1	98	0	0	0	0	0	0	0	custom, habit
111472713	66	23249	1	2	2	2	1	44	3	1	2	1	1	5	1	1	2	7	5	3	1	3	0	0	0	0	0	0	0	of the most prominence
111446361	66	23470	1	2	2	2	2	50	4	2	2	2	2	1	1	1	1	1	7	7	2	24	0	0	0	0	0	0	0	you can write on the product, for example, how much fat.
111511627	66	58808	1	2	2	2	1	24	1	2	6	1	4	5	1	1	2	7	7	5	2	24	19	0	0	0	0	0	0	can you write the product on the side that has large amounts of sodium and has a magnifying glass that calls ma
111448595	66	58702	1	2	2	2	1	29	2	2	7	3	1	7	2	2	2	7	1	7	1	23	0	0	0	0	0	0	0	to be aware that the Ministry of Health is concerned
111444384	66	58649	1	2	2	2	1	24	1	1	6	4	1	6	2	1	2	7	7	7	1	25	0	0	0	0	0	0	0	make you more informed that you have more or less s≤dio
111509303	66	58666	1	2	2	2	2	24	1	2	5	3	4	3	1	2	2	6	7	6	1	3	0	0	0	0	0	0	0	Highlights advertising well
111511598	66	58666	1	2	2	2	2	48	4	2	2	4	4	2	2	1	2	7	2	5	2	13	0	0	0	0	0	0	0	Due to space between words for writing
111514271	66	58778	1	2	2	2	1	53	4	1	5	3	4	4	2	1	2	7	7	7	2	19	0	0	0	0	0	0	0	due to having the magnifying glass that we can see more clearly. only
111515863	66	58829	1	2	2	2	2	19	1	1	1	3	4	7	2	1	2	7	5	6	1	28	0	0	0	0	0	0	0	Θ as if he were alert, looks like driving school sign, because of the shape. only
111513624	66	58530	1	2	2	2	1	27	2	1	3	5	4	4	2	1	2	5	7	3	1	34	0	0	0	0	0	0	0	and more alert
111512483	66	58530	1	2	2	2	2	39	3	2	4	1	2	1	1	2	2	5	5	1	1	31	0	0	0	0	0	0	0	and better known and more beautiful the other looks like a business card
111470708	66	58656	1	2	2	2	2	33	2	2	7	3	4	7	2	1	2	7	7	7	1	12	0	0	0	0	0	0	0	and easier to view
111461394	66	58522	1	2	2	2	1	35	3	2	6	3	1	7	2	1	2	5	4	4	1	18	0	0	0	0	0	0	0	and easier to understand the information
111515969	66	58808	1	2	2	2	1	50	4	1	7	3	1	5	1	1	2	7	7	7	1	20	0	0	0	0	0	0	0	It is easier to see, triangle stands out more, this is written by the Ministry of Health.
111465695	66	58699	1	2	2	2	2	49	4	1	1	3	4	1	1	1	2	1	7	7	1	11	18	0	0	0	0	0	0	AND MORE OBJECTIVE, MORE CLEAR / THE PICTURE COMMUNICATES MORE THE QUANTITY OF SODIUM / IT IS MORE EVIDENT.
111515761	66	58709	1	2	2	2	1	24	1	2	4	3	1	5	2	1	1	7	1	1	1	12	0	0	0	0	0	0	0	it's faster and easier to see, because the other has no information yet has to write, the 1 is e
111464876	66	58728	1	2	2	2	2	39	3	1	7	5	4	2	1	2	2	7	7	1	2	99	0	0	0	0	0	0	0	and more health, I don't know how to explain
111510559	66	58771	1	2	2	2	2	37	3	1	6	4	1	6	1	1	2	6	7	6	1	12	0	0	0	0	0	0	0	Θ more visible
111455308	66	58728	1	2	2	2	1	28	2	2	4	3	4	3	1	1	2	7	5	5	2	98	0	0	0	0	0	0	0	and less aggressive
111461223	66	58783	1	2	2	2	1	48	4	1	6	1	1	2	1	1	1	4	7	3	2	38	0	0	0	0	0	0	0	It's healthy and delicious
111464340	66	58792	1	2	2	2	1	38	3	1	5	3	4	3	2	1	2	6	7	7	1	17	0	0	0	0	0	0	0	and a warning symbol, danger
111447118	66	23467	1	2	2	2	2	54	4	1	7	3	4	5	1	1	2	7	6	7	1	12	8	0	0	0	0	0	0	it is more visible the shape the drawing the color the highlighted letter.so
111512774	66	58778	1	2	2	2	2	18	1	2	5	3	2	1	2	1	2	4	7	1	2	25	0	0	0	0	0	0	0	it draws more attention due to the fact that it presents more information. only
111509835	66	58729	1	2	2	2	2	49	4	2	5	3	4	4	1	1	2	6	7	7	1	4	0	0	0	0	0	0	0	it stands out more on the label, because it has a black background
111462926	66	58649	1	2	2	2	1	35	3	1	7	4	2	5	2	1	1	7	7	7	1	98	0	0	0	0	0	0	0	it is ideal because it is the symbol of the packaging
111508189	66	58666	1	2	2	2	1	19	1	1	5	3	2	3	2	1	2	3	7	5	1	3	0	0	0	0	0	0	0	He is more flashy
111510134	66	58710	1	2	2	2	1	19	1	1	6	3	1	6	1	1	2	5	1	7	1	11	28	0	0	0	0	0	0	it is more explicit and objective, because the association of the triangle has to do with the traffic, the management
111458945	66	58622	1	2	2	2	2	32	2	2	7	4	1	7	1	2	2	7	7	7	1	8	12	0	0	0	0	0	0	it is easier to visualize, because of the color and the letters, it draws attention
111460093	66	58818	1	2	2	2	2	35	3	1	3	5	4	5	1	2	1	5	7	3	1	15	0	0	0	0	0	0	0	it is easier, it is highlighted, there are many older people who would be easier to understand this
111463200	66	58656	1	2	2	2	1	23	1	2	5	3	5	5	2	1	2	7	7	7	2	12	19	13	0	0	0	0	0	HE IS MORE VISIBLE BECAUSE OF THE FIGHT APPEARING IT GETS LIGHTER AND HAS MORE SPACE TO WRITE QYE
111457702	66	58654	1	2	2	2	2	28	2	2	7	5	2	1	2	1	2	7	1	7	1	3	0	0	0	0	0	0	0	it is more prominent than the second Θ draws more attention
111512995	66	23484	1	2	2	2	2	51	4	2	5	3	4	7	1	1	2	7	7	7	1	3	0	0	0	0	0	0	0	he's getting more attention
111455615	66	58711	1	2	2	2	2	42	3	1	5	3	4	4	2	2	2	7	7	7	1	12	14	23	0	0	0	0	0	it is clearer visible for understanding, because of the design it is more visible for the staff to
111456567	66	58649	1	2	2	2	1	53	4	2	7	3	3	7	2	1	2	7	7	7	1	12	18	0	0	0	0	0	0	it is more visible and easier to understand.
111509534	66	58615	1	2	2	2	1	51	4	1	7	3	1	6	2	2	2	5	3	4	2	12	0	0	0	0	0	0	0	it indicates more but visual
111448155	66	58522	1	2	2	2	2	47	4	2	7	3	4	3	2	1	2	5	5	4	1	3	0	0	0	0	0	0	0	it highlights the information well
111456635	66	58783	1	2	2	2	1	33	2	1	5	5	5	1	2	2	2	7	7	1	1	14	0	0	0	0	0	0	0	He has an image a symbol
111450671	66	58686	1	2	2	2	1	40	3	1	5	1	4	3	1	1	2	6	4	2	2	24	0	0	0	0	0	0	0	it will transmit the correct information about the product, regarding the amount of sodium, sodium
111465489	66	58637	1	2	2	2	1	48	4	2	3	3	4	1	2	2	1	3	1	3	2	25	0	0	0	0	0	0	0	I chose random, the first one is not very informative
111514784	66	23250	1	2	2	2	2	20	1	2	7	5	5	1	2	1	1	1	7	7	2	38	0	0	0	0	0	0	0	this one looks healthier if you were to put it in some product
111460616	66	58649	1	2	2	2	2	32	2	1	7	4	4	5	2	2	2	1	7	5	1	13	24	29	0	0	0	0	0	this symbol shows more loud text in sound.
111444609	66	58778	1	2	2	2	2	48	4	1	99	3	4	2	1	1	2	7	7	7	1	2	29	0	0	0	0	0	0	this tß better explained because tß written out loud in s≤dio
111510752	66	58729	1	2	2	2	2	39	3	1	1	1	2	1	1	1	2	7	7	1	1	3	0	0	0	0	0	0	0	is more prominent, the name and the symbol, and that the other makes you think of other things, and the 1 calls
111450602	66	58635	1	2	2	2	2	35	3	1	5	3	4	7	1	2	2	6	7	7	1	12	17	29	0	0	0	0	0	the image that is describing high danger in sound is much more readable
111451635	66	58682	1	2	2	2	2	22	1	1	1	3	4	1	2	2	1	1	7	7	1	25	0	0	0	0	0	0	0	it is more explained
111449949	66	58699	1	2	2	2	1	44	3	2	1	1	1	1	2	1	1	1	7	7	1	25	0	0	0	0	0	0	0	MORE EXPLAINING / MINIMUM HEALTH / LOW VITAMIN. IT IS MORE SEEN / FOR PEOPLE TO UNDERSTAND
111514554	66	58694	1	2	2	2	2	22	1	2	7	3	4	7	2	1	2	7	7	7	1	25	0	0	0	0	0	0	0	it's more explanatory
111513496	66	58575	1	2	2	2	2	19	1	2	5	3	99	6	2	1	1	7	1	1	1	18	25	0	0	0	0	0	0	It is easier to understand, with better explanation than the other.
111464550	66	58654	1	2	2	2	1	42	3	1	4	5	4	7	2	1	2	5	7	7	1	12	0	0	0	0	0	0	0	this symbol is very visible information
111460732	66	58714	1	2	2	2	1	18	1	2	5	3	4	4	1	1	2	5	6	7	2	27	0	0	0	0	0	0	0	i think it's better to write in the search bar s≤dio or aτ·car, it looks like a cleaner label does
111511905	66	58696	1	2	2	2	2	49	4	1	5	4	3	5	1	2	2	6	6	5	2	32	0	0	0	0	0	0	0	I think it's better for people to identify whether or not it's better for health, just
111445259	66	58617	1	2	2	2	1	30	2	1	7	3	2	3	2	1	2	7	6	3	1	12	3	0	0	0	0	0	0	I think it's more readable, it draws more attention
111516010	66	58778	1	2	2	2	2	18	1	1	1	1	4	5	2	1	2	5	7	5	1	17	14	0	0	0	0	0	0	I think he emits more warning signal than the other, his drawing draws more attention. only
111513513	66	58829	1	2	2	2	1	41	3	1	7	3	4	7	1	1	2	7	7	7	2	99	0	0	0	0	0	0	0	I don't know how to explain it to you, I don't know I saw it first, so
111509200	66	58585	1	2	2	2	2	29	2	1	5	3	1	5	2	2	1	5	7	7	1	25	0	0	0	0	0	0	0	explain more, there are more things written
111448131	66	58792	1	2	2	2	2	45	4	2	4	3	4	1	2	1	2	7	7	1	2	25	24	0	0	0	0	0	0	explains more, which talks about the amount of sodium, sugar, fat
111444406	66	58824	1	2	2	2	2	47	4	1	5	4	4	5	2	1	2	7	7	7	1	29	23	0	0	0	0	0	0	explaining high in sodium and ministry of health
111458368	66	58699	1	2	2	2	1	45	4	1	7	5	1	1	2	2	1	7	7	5	1	12	4	0	0	0	0	0	0	IT IS MORE VISIBLE ON THE PACKAGING, BECAUSE IT IS VERY BLACK, IT SHOWS THE DETAIL ╔ THE PEOPLE ALWAYS LOOK AT THE DETAIL
111450845	66	58728	1	2	2	2	1	47	4	1	4	5	4	3	1	2	2	4	6	5	1	3	0	0	0	0	0	0	0	became more prominent. lacked to put here the amount of sodium
111515630	66	58799	1	2	2	2	1	20	1	2	5	1	2	2	2	1	2	7	5	4	2	32	0	0	0	0	0	0	0	identifies the food well, seeing the packaging already shows what the product has
111508324	66	58696	1	2	2	2	1	26	2	2	5	5	2	7	2	1	2	7	7	7	1	23	34	0	0	0	0	0	0	Identification, would better identify, seal of the Ministry of Health would be an approved product and be
111514820	66	23342	1	2	2	2	2	32	2	2	5	3	4	7	1	1	2	5	5	7	2	12	18	0	0	0	0	0	0	indenfication is easier to understand
111459184	66	23105	1	2	2	2	2	50	4	1	7	4	4	7	2	2	2	7	7	7	2	24	0	0	0	0	0	0	0	indicates high in sodium
111451636	66	58682	1	2	2	2	2	41	3	1	7	4	1	7	2	2	1	7	7	7	2	98	0	0	0	0	0	0	0	indicates more the product
111465461	66	58517	1	2	2	2	2	46	4	1	7	4	1	5	2	2	2	5	7	6	1	12	0	0	0	0	0	0	0	readable
111458842	66	58824	1	2	2	2	1	28	2	1	5	4	1	7	2	1	2	6	7	4	1	34	0	0	0	0	0	0	0	remember something bad
111444407	66	58824	1	2	2	2	2	34	2	2	7	3	4	7	2	1	2	7	7	7	1	37	0	0	0	0	0	0	0	remember the symbol of the transgenic
111465623	66	58541	1	2	2	2	2	32	2	2	3	3	4	4	2	1	2	7	7	7	1	17	0	0	0	0	0	0	0	reminds danger
111457556	66	58590	1	2	2	2	1	37	3	1	5	3	4	2	2	2	2	5	3	2	1	17	0	0	0	0	0	0	0	reminds of a dangerous situation and alerts
111448250	66	58590	1	2	2	2	1	33	2	2	7	3	4	7	2	1	2	7	7	7	1	3	18	0	0	0	0	0	0	greater prominence, ease of understanding
111447195	66	58664	1	2	2	2	1	51	4	2	7	1	2	6	1	2	2	7	6	7	1	3	0	0	0	0	0	0	0	more flashy
111459442	66	58659	1	2	2	2	1	43	3	1	3	2	1	4	1	2	2	5	5	7	1	3	8	0	0	0	0	0	0	more flashy font size
111513658	66	23244	1	2	2	2	2	42	3	1	7	3	1	3	1	1	1	7	7	7	1	18	0	0	0	0	0	0	0	clearer
111513090	66	58616	1	2	2	2	2	42	3	1	5	3	4	7	2	1	2	7	7	7	2	18	12	11	0	0	0	0	0	Clearer, more direct and easier to read
111513079	66	23342	1	2	2	2	1	39	3	1	4	4	5	7	1	2	2	4	1	1	1	17	0	0	0	0	0	0	0	more consistent, attention-grabbing has a symbol of you being careful about the things you are
111448002	66	58611	1	2	2	2	1	43	3	2	7	3	1	7	2	1	2	7	7	7	1	3	0	0	0	0	0	0	0	more prominent and draws a lot of attention
111510844	66	58792	1	2	2	2	2	22	1	1	1	3	4	7	1	2	1	7	7	5	1	3	8	29	0	0	0	0	0	most prominent, written aloud in sodium,
111515594	66	58660	1	2	2	2	2	26	2	1	7	3	4	4	2	1	2	7	7	7	1	3	0	0	0	0	0	0	0	more prominent
111513159	66	58553	1	2	2	2	2	22	1	2	7	3	4	7	2	1	2	7	7	5	1	98	0	0	0	0	0	0	0	more didactic
111449370	66	58637	1	2	2	2	2	53	4	1	5	4	1	5	1	2	1	5	6	4	1	10	0	0	0	0	0	0	0	more specific
111512716	66	23244	1	2	2	2	1	43	3	1	7	3	5	6	2	1	2	4	6	7	1	25	0	0	0	0	0	0	0	more explained
111512397	66	58615	1	2	2	2	1	28	2	2	7	2	1	1	2	1	1	7	7	1	1	18	0	0	0	0	0	0	0	easier to understand
111454702	66	58557	1	2	2	2	2	49	4	1	1	3	2	7	1	1	2	7	7	7	2	12	3	0	0	0	0	0	0	more impactful, easier to identify, would draw more attention
111470360	66	58541	1	2	2	2	1	25	2	2	5	5	4	7	1	1	1	5	4	7	1	25	0	0	0	0	0	0	0	more information
111456349	66	58729	1	2	2	2	1	30	2	2	7	3	2	1	2	1	2	7	7	7	1	25	8	0	0	0	0	0	0	more informative , the format in the letters Θ is more visible
111461472	66	58792	1	2	2	2	1	26	2	2	3	3	4	5	2	1	2	2	5	3	2	25	0	0	0	0	0	0	0	more informative, be more attentive to the other and just an alert
111451637	66	58682	1	2	2	2	1	27	2	1	7	2	1	1	1	1	2	1	1	7	2	25	0	0	0	0	0	0	0	more information
111511122	66	58575	1	2	2	2	1	19	1	1	3	3	4	2	2	1	2	6	6	6	1	27	0	0	0	0	0	0	0	More minimalist and without visual pollution, being simpler
111447211	66	23249	1	2	2	2	1	27	2	2	5	3	4	7	2	1	2	7	5	4	2	98	0	0	0	0	0	0	0	more notice options
111515724	66	58566	1	2	2	2	2	18	1	2	7	3	4	2	2	1	2	7	7	7	2	12	0	0	0	0	0	0	0	More useful, people see better
111444630	66	58664	1	2	2	2	1	37	3	1	3	3	3	3	1	1	2	7	7	7	1	12	0	0	0	0	0	0	0	more visible
111453328	66	58611	1	2	2	2	1	26	2	2	7	3	2	7	2	1	2	7	6	5	1	12	0	0	0	0	0	0	0	more visible to the customer
111445585	66	58732	1	2	2	2	1	47	4	2	3	5	1	5	1	2	2	7	7	7	1	12	0	0	0	0	0	0	0	more visible more impact
111448303	66	58732	1	2	2	2	1	30	2	2	1	2	5	1	2	1	2	7	1	7	1	12	0	0	0	0	0	0	0	more visible to see from afar
111514704	66	58590	1	2	2	2	1	52	4	2	5	3	1	5	1	1	2	7	7	7	1	12	18	0	0	0	0	0	0	more visible and clear
111451634	66	58615	1	2	2	2	2	34	2	1	7	3	4	7	2	1	2	7	7	7	1	3	0	0	0	0	0	0	0	but highlighted that this other
111467366	66	58635	1	2	2	2	2	54	4	1	1	3	2	4	2	2	2	3	2	1	2	99	0	0	0	0	0	0	0	I got into the head to choose this one I don't know why
111450994	66	58557	1	2	2	2	2	28	2	2	5	2	4	5	2	2	2	5	6	5	1	12	0	0	0	0	0	0	0	better the vision
111511530	66	58771	1	2	2	2	2	45	4	2	1	5	2	7	2	2	2	7	7	7	2	18	12	0	0	0	0	0	0	better to observe, easier to understand
111451639	66	58682	1	2	2	2	1	18	1	1	2	3	2	1	2	1	2	7	7	7	1	32	0	0	0	0	0	0	0	my health
111445721	66	58631	1	2	2	2	2	24	1	1	7	5	2	7	2	2	2	7	7	1	2	24	3	0	0	0	0	0	0	Show more the s≤dio, highlight more
111511033	66	23066	1	2	2	2	1	39	3	2	7	5	5	7	2	1	1	5	2	7	1	99	0	0	0	0	0	0	0	do not know
111444639	66	58783	1	2	2	2	2	38	3	1	4	5	4	5	2	2	2	7	7	1	1	99	0	0	0	0	0	0	0	I don't know
111512955	66	58644	1	2	2	2	2	18	1	2	5	3	1	4	2	1	2	7	5	2	2	99	0	0	0	0	0	0	0	I don't know
111513450	66	58771	1	2	2	2	1	23	1	2	6	2	2	3	2	2	2	7	7	7	2	99	0	0	0	0	0	0	0	I don't know how to explain
111463576	66	23463	1	2	2	2	1	29	2	2	7	3	1	5	2	2	2	7	7	7	2	18	0	0	0	0	0	0	0	I don't know. has more indications. have more understanding of the product
111514687	66	58553	1	2	2	2	1	22	1	2	6	3	4	7	2	1	1	7	5	7	1	17	0	0	0	0	0	0	0	normally this symbol calling the customer's attention, attention to something, as if it were a
111447434	66	58534	1	2	2	2	1	45	4	1	2	1	2	1	2	1	1	7	7	5	1	99	0	0	0	0	0	0	0	us
111449792	66	23105	1	2	2	2	2	21	1	1	1	5	5	99	2	1	2	7	1	1	1	99	0	0	0	0	0	0	0	us
111450281	66	23467	1	2	2	2	2	47	4	1	7	3	2	7	2	1	1	7	1	1	2	99	0	0	0	0	0	0	0	us
111451104	66	58792	1	2	2	2	2	38	3	2	1	5	4	1	2	1	2	99	7	7	2	99	0	0	0	0	0	0	0	us
111468221	66	23470	1	2	2	2	2	48	4	1	1	2	4	1	2	1	2	1	7	7	2	24	0	0	0	0	0	0	0	the other says there is a lot of sodium this one seems to have less sodium
111454289	66	58818	1	2	2	2	1	33	2	1	3	4	2	2	2	1	2	4	5	2	1	20	0	0	0	0	0	0	0	the most striking triangle Θ
111456091	66	58792	1	2	2	2	1	50	4	1	5	1	4	3	1	1	2	4	7	7	1	20	12	0	0	0	0	0	0	the triangle is more flashy, and a triangle will observe faster
111463280	66	58781	1	2	2	2	2	35	3	2	4	5	2	7	2	2	2	7	7	99	1	3	0	0	0	0	0	0	0	for the area people to be more attentive
111511495	66	58601	1	2	2	2	2	22	1	2	7	5	2	7	2	2	1	7	7	7	1	34	0	0	0	0	0	0	0	To alert people
111514076	66	23045	1	2	2	2	2	22	1	1	1	5	2	1	2	2	2	7	7	7	2	99	0	0	0	0	0	0	0	for me it doesn't matter Θ the same thing s≤ changed the model
111455224	66	58686	1	2	2	2	1	29	2	2	4	1	2	3	1	1	2	7	7	5	1	24	23	20	0	0	0	0	0	to be able to inform you that he does msl and has a lot of s≤dio, the triangle the color Θ is more striking, it has min
111463664	66	58600	1	2	2	2	1	32	2	2	6	5	4	6	2	1	1	7	7	7	1	20	0	0	0	0	0	0	0	stop a triangle draws more attention
111451763	66	58637	1	2	2	2	2	43	3	2	6	1	4	6	2	1	2	7	7	7	1	12	0	0	0	0	0	0	0	seems more visible
111445679	66	58772	1	2	2	2	1	23	1	2	5	4	5	3	2	1	2	7	7	5	1	32	0	0	0	0	0	0	0	seems to be the most flashy this one seems to warn that there are more important things than the other thinks
111456307	66	58776	1	2	2	2	1	44	3	1	1	2	2	5	1	1	1	7	7	7	1	23	1	0	0	0	0	0	0	by the phrase ministry of health. which is in the symbol.
111456475	66	58631	1	2	2	2	1	49	4	1	7	3	4	7	2	1	2	7	7	7	1	17	0	0	0	0	0	0	0	by the warning design
111444338	66	58657	1	2	2	2	2	40	3	1	1	99	2	1	1	2	2	6	7	5	1	24	0	0	0	0	0	0	0	by the warns that I high in s≤dio
111512869	66	58660	1	2	2	2	1	19	1	2	5	3	2	6	2	1	1	7	7	7	1	24	0	0	0	0	0	0	0	by the warning of large amount of sodium
111514194	66	58696	1	2	2	2	2	32	2	1	7	3	4	5	2	2	2	7	7	5	1	3	0	0	0	0	0	0	0	because it attracts more people's attention to look, the image holds but your vision, you tend to
111447909	66	58614	1	2	2	2	2	35	3	1	7	3	4	7	2	1	1	7	7	7	1	15	0	0	0	0	0	0	0	because the shape of the background is black and the white letters draw more attention, better than the magnifying glass
111448352	66	58824	1	2	2	2	1	43	3	1	1	3	4	1	1	1	2	7	7	4	1	14	0	0	0	0	0	0	0	by the symbol, the information
111455754	66	58659	1	2	2	2	2	54	4	2	7	99	99	5	1	2	1	6	7	7	2	32	0	0	0	0	0	0	0	think about how to eat we walk in health
111447117	66	58783	1	2	2	2	1	42	3	2	7	1	5	7	2	1	2	1	1	1	2	12	24	0	0	0	0	0	0	Can write the amount, more visible
111510039	66	58585	1	2	2	2	1	30	2	1	5	5	5	1	2	2	1	7	1	6	2	19	0	0	0	0	0	0	0	because of the scope that sees in an increasing degree
111446586	66	58711	1	2	2	2	1	30	2	1	2	5	2	5	2	1	2	7	6	7	2	19	3	0	0	0	0	0	0	because of the little magnifying glass it would draw more attention to observe what is written, the little magnifying glass already says that
111454917	66	58534	1	2	2	2	2	49	4	2	1	4	4	7	2	1	2	7	7	7	1	20	0	0	0	0	0	0	0	because of the pyramid s≤ the image draws more attention
111512235	66	58553	1	2	2	2	2	51	4	2	4	3	2	5	2	1	2	4	7	7	2	29	0	0	0	0	0	0	0	because of the loud, on days he speaks in s≤dio, the model has something to write
111515680	66	58553	1	2	2	2	2	44	3	1	7	3	1	2	1	2	1	7	7	3	1	23	0	0	0	0	0	0	0	because of the ministry of health
111509724	66	58687	1	2	2	2	1	47	4	1	7	3	2	7	2	2	2	7	7	7	1	98	0	0	0	0	0	0	0	because of the name that explains better in the series
111515509	66	23463	1	2	2	2	1	41	3	1	1	1	2	5	2	1	2	99	5	3	1	98	0	0	0	0	0	0	0	because of what is written
111508896	66	58599	1	2	2	2	1	20	1	1	7	3	4	7	2	1	2	7	7	7	1	34	0	0	0	0	0	0	0	P10- CHANGE BECAUSE OF THE SYMBOL THAT LOOKS LIKE ATTENTION SYMBOL.
111512723	66	58590	1	2	2	2	2	26	2	1	2	3	4	7	2	1	2	5	7	7	1	17	0	0	0	0	0	0	0	because of the triangle, which indicates danger, and because of the letters. also because it indicates high on me
111445105	66	58611	1	2	2	2	2	32	2	2	6	5	1	7	1	1	2	7	7	7	1	3	0	0	0	0	0	0	0	because it draws attention, there is no way to fail to observe
111444425	66	58703	1	2	2	2	1	36	3	2	7	3	2	7	1	1	2	7	7	7	1	32	0	0	0	0	0	0	0	because of the density and ease of diagnosis the product is good or bad
111469951	66	58600	1	2	2	2	2	54	4	1	3	3	4	3	1	2	2	7	5	7	1	12	0	0	0	0	0	0	0	by Θ more visible
111515198	66	58823	1	2	2	2	1	36	3	1	5	3	4	5	2	1	2	6	7	7	1	12	0	0	0	0	0	0	0	for information that is easier to identify.
111448045	66	58728	1	2	2	2	2	55	4	2	7	3	4	7	2	1	2	7	7	7	1	31	0	0	0	0	0	0	0	however prominent, I like the triangle symbol.
111511642	66	58633	1	2	2	2	2	50	4	1	7	4	4	7	1	2	2	7	7	7	1	24	0	0	0	0	0	0	0	Why here is the Ministry of Health thing has already passed through the Ministry of Health
111455841	66	58600	1	2	2	2	2	38	3	2	7	3	4	7	2	1	2	7	7	5	1	3	0	0	0	0	0	0	0	why does it draw attention
111462794	66	58699	1	2	2	2	2	26	2	2	6	2	3	7	2	2	2	7	7	7	1	3	0	0	0	0	0	0	0	WHY IT DRAWS MORE ATTENTION /IF PUTTING IT ON THE PRODUCT DRAWS MORE ATTENTION,
111513892	66	58566	1	2	2	2	2	38	3	1	1	1	1	1	2	2	2	7	7	7	1	3	0	0	0	0	0	0	0	why is he more prominent
111450364	66	58611	1	2	2	2	2	48	4	1	3	3	1	4	2	2	2	4	7	6	1	23	12	0	0	0	0	0	0	why the minister of health is more visible building better
111458502	66	58600	1	2	2	2	1	52	4	1	7	3	4	3	2	1	2	7	5	7	1	23	0	0	0	0	0	0	0	Why is it called the Ministry of Health?
111451954	66	58776	1	2	2	2	2	42	3	1	7	3	4	1	2	2	2	7	7	7	2	32	0	0	0	0	0	0	0	for health reasons, more healthy.
111448156	66	58522	1	2	2	2	1	49	4	2	7	5	4	7	2	1	2	7	7	7	1	12	0	0	0	0	0	0	0	because it is bigger and highlights the information more
111456980	65	58545	1	2	2	2	2	43	3	2	5	3	4	4	2	1	2	7	7	7	2	6	0	0	0	0	0	0	0	for being bigger and for the color
111455816	66	58614	1	2	2	2	2	34	2	1	1	3	4	1	2	1	2	1	5	7	1	18	0	0	0	0	0	0	0	for being easier to understand
111511779	66	58517	1	2	2	2	1	29	2	1	7	1	2	7	1	2	2	5	7	7	2	38	0	0	0	0	0	0	0	for being healthy
111446281	65	58545	1	2	2	2	2	38	3	1	7	3	1	3	2	2	1	7	7	6	1	23	0	0	0	0	0	0	0	for having the name of the Ministry of Health
111464993	65	58545	1	2	2	2	1	26	2	2	7	5	5	5	2	1	1	5	3	4	1	17	0	0	0	0	0	0	0	for having the warning sign
111513545	66	58585	1	2	2	2	2	21	1	2	3	3	4	1	2	1	2	4	7	6	1	12	0	0	0	0	0	0	0	because he is more visibly notorious and another not so much
111515735	66	58582	1	2	2	2	2	20	1	1	7	3	4	2	2	1	2	7	7	7	1	98	0	0	0	0	0	0	0	Because he is not only referring to the site, but analyzing it as a whole
111461063	66	58654	1	2	2	2	2	45	4	1	7	5	4	7	1	1	2	6	7	2	1	18	0	0	0	0	0	0	0	because already written the information is clearer
111454021	66	58631	1	2	2	2	1	18	1	2	3	3	4	3	2	1	1	4	3	1	2	25	0	0	0	0	0	0	0	Because it seems more informative
111459724	66	58711	1	2	2	2	1	20	1	2	3	3	4	7	2	1	2	7	7	3	1	3	17	0	0	0	0	0	0	because the figure is the most representative flashy, this triangle sign is always associated with danger
111511649	66	23484	1	2	2	2	1	26	2	1	1	2	2	7	2	1	1	1	1	7	1	14	0	0	0	0	0	0	0	because you think the emblem design is very prominent
111449221	66	58656	1	2	2	2	1	30	2	2	5	4	5	5	2	1	2	7	7	7	1	23	0	0	0	0	0	0	0	Because you think you are more healthy and it harms your health
111512630	66	58749	1	2	2	2	2	26	2	2	7	3	4	7	1	1	2	7	7	7	1	18	0	0	0	0	0	0	0	Because I found it clearer and easier to understand, it leaves no room for error
111445681	66	58772	1	2	2	2	2	53	4	2	7	5	4	7	1	1	2	7	7	7	1	29	0	0	0	0	0	0	0	because I think it's more suitable for viewing on the label and vΩ which is loud in sound
111512328	66	58832	1	2	2	2	2	32	2	1	6	5	4	6	1	1	2	7	7	4	1	12	17	0	0	0	0	0	0	because it draws attention it highlights the subject more about the radio the symbol is used in the food
111455246	66	23249	1	2	2	2	2	30	2	2	7	3	4	7	2	1	2	7	7	7	1	3	2	0	0	0	0	0	0	because it draws more attention and explanatory
111467367	66	58635	1	2	2	2	2	18	1	1	4	3	4	5	2	1	1	5	4	4	1	3	28	0	0	0	0	0	0	because it draws more attention because it looks like a sign
111459572	66	58614	1	2	2	2	1	55	4	1	5	3	4	1	1	1	1	4	6	7	1	20	0	0	0	0	0	0	0	because it draws more attention, when you see a triangle the black rate from afar draws attention
111445680	66	58772	1	2	2	2	1	47	4	1	2	3	4	7	1	2	2	7	7	5	2	24	0	0	0	0	0	0	0	because it contains a lot of sodium in food and is harming the health of the population
111512384	66	58823	1	2	2	2	1	32	2	2	5	4	5	5	2	1	2	7	6	5	2	32	0	0	0	0	0	0	0	because it's possible to highlight more things because it's not just sodium that interferes with food.
111508824	66	23484	1	2	2	2	1	24	1	2	6	3	4	7	2	1	2	6	5	1	2	98	0	0	0	0	0	0	0	because depending on the packaging it will be better to let you know
111515517	66	58532	1	2	2	2	2	46	4	2	7	3	2	6	1	1	2	7	7	1	2	98	0	0	0	0	0	0	0	because it should come more explained
111445682	66	58772	1	2	2	2	2	21	1	2	7	3	1	7	2	2	2	7	7	5	1	12	18	10	0	0	0	0	0	because it is more readable and clearer and specific and easier to understand
111515368	66	21174	1	2	2	2	2	38	3	2	7	3	1	1	2	1	2	6	7	7	1	12	23	0	0	0	0	0	0	because it is very visible high sodium indicating there is a lot of salt product only
111514199	66	23484	1	2	2	2	2	21	1	2	5	3	2	5	1	2	2	4	5	4	1	9	0	0	0	0	0	0	0	because Θ is bigger and the letter is highlighted
111444619	66	58534	1	2	2	2	1	27	2	2	7	3	4	7	2	1	2	7	7	7	2	98	0	0	0	0	0	0	0	because Θ smaller you have to think about the manufacturer too
111456772	66	58772	1	2	2	2	1	39	3	1	1	3	4	3	2	1	2	1	6	3	1	25	0	0	0	0	0	0	0	because Θ, more presented has a more informative aspect
111513999	66	58799	1	2	2	2	2	19	1	2	6	5	4	2	2	1	2	7	7	7	1	12	0	0	0	0	0	0	0	because she more prominent more visible
111512839	66	58687	1	2	2	2	1	27	2	2	5	1	1	4	2	2	1	7	7	7	2	24	0	0	0	0	0	0	0	because he would say the amount of sodium in the product here
111514973	66	58710	1	2	2	2	2	23	1	1	7	3	4	5	2	1	2	7	7	5	1	12	17	0	0	0	0	0	0	because it gives a greater alert, it is more visible, for the person to be more aware, I think the only
111454757	66	23467	1	2	2	2	1	38	3	2	5	5	4	6	1	1	2	7	7	4	1	14	0	0	0	0	0	0	0	because it better highlights the concern people have with food. the symbol. only
111450636	66	58649	1	2	2	2	2	49	4	2	5	3	4	4	2	1	2	7	7	7	1	29	0	0	0	0	0	0	0	because it is high in sound. was the only thing the interviewee said.
111510551	66	58654	1	2	2	2	1	48	4	2	3	3	2	4	2	2	2	5	1	7	1	29	0	0	0	0	0	0	0	because he is loud in sound
111512755	66	23045	1	2	2	2	1	46	4	1	3	1	4	4	2	1	2	7	7	7	1	12	0	0	0	0	0	0	0	because he is more visible
111451237	66	58711	1	2	2	2	2	30	2	2	7	3	5	7	1	1	1	5	7	6	1	8	0	0	0	0	0	0	0	because it is well highlighted the words are very capitalized, that's all the BRAZILIAN ╔ MEDIO SLOW P
111514097	66	58823	1	2	2	2	2	50	4	2	5	4	4	7	2	1	2	7	7	7	1	12	17	0	0	0	0	0	0	because he is more visible and the other is a text that no one will read.
111450917	66	58656	1	2	2	2	2	55	4	1	6	3	4	5	2	1	2	7	7	7	1	12	0	0	0	0	0	0	0	BECAUSE IT GETS MORE VISIBLE
111514106	66	23463	1	2	2	2	2	51	4	2	7	4	4	5	1	2	2	7	3	7	1	12	18	0	0	0	0	0	0	because it becomes more visible. for all age groups it is much easier to interpret.
111510226	66	23139	1	2	2	2	1	33	2	1	2	3	5	3	1	1	1	7	7	7	1	98	0	0	0	0	0	0	0	because he already says he's high he's already giving his maximum already sold from afar this one isn't this one
111450320	66	58614	1	2	2	2	2	48	4	2	7	5	4	7	1	1	1	7	7	7	1	98	0	0	0	0	0	0	0	because it shows on the package what in the liquid we are going to take
111511597	66	23045	1	2	2	2	2	29	2	1	7	3	4	5	1	1	2	7	6	7	2	10	0	0	0	0	0	0	0	because it seems to be more specific by the little squares that can discriminate the quantities
111447060	66	58649	1	2	2	2	2	38	3	2	7	3	4	7	2	1	2	7	7	7	2	98	0	0	0	0	0	0	0	because it looks like a tag and would attract more children's attention.
111511942	66	23139	1	2	2	2	1	44	3	2	5	1	3	1	2	2	2	7	7	7	2	98	0	0	0	0	0	0	0	because this one I'm analyzing it has less excess alcohol and fat
111514799	66	58687	1	2	2	2	2	28	2	2	5	3	4	7	1	1	2	7	7	7	1	12	28	0	0	0	0	0	0	because this one draws more attention, you immediately notice on the packaging, the triangle issue looks like a flat
111450227	65	58668	1	2	2	2	1	44	3	1	7	3	4	6	2	1	2	6	7	7	1	17	0	0	0	0	0	0	0	because this Θ is a warning sign, this sign highlights more Θ equal to transgenic products
111445355	66	58699	1	2	2	2	1	20	1	1	7	3	1	1	1	2	2	1	7	1	1	23	0	0	0	0	0	0	0	because it's identifying that it's loud/he shows and talks about what the product has.
111512717	66	58532	1	2	2	2	1	23	1	1	7	3	2	7	2	1	2	7	4	4	1	29	23	0	0	0	0	0	0	because the phrase alto em sodio and the ministry of health comes below
111511240	66	58635	1	2	2	2	1	46	4	1	5	3	4	4	2	1	1	3	6	4	1	29	23	0	0	0	0	0	0	because you're saying it out loud in sound and I'm healthy and at least I'm going to alert the staff
111513653	66	58709	1	2	2	2	2	22	1	1	4	3	4	4	2	1	2	5	6	4	1	23	0	0	0	0	0	0	0	because it is written here under the Ministry of Health
111515215	65	23111	1	2	2	2	1	50	4	1	7	3	2	5	2	2	1	7	1	7	2	24	0	0	0	0	0	0	0	why are you talking about the symbol that has high sodium because I always see this symbol in square format
111510007	65	23111	1	2	2	2	1	35	3	1	2	3	1	7	1	2	2	7	5	1	1	24	0	0	0	0	0	0	0	because it is showing in the symbol that it has exceeded the tolerance limit of the sodium product
111513857	66	21174	1	2	2	2	1	32	2	2	1	1	4	7	1	1	2	7	4	1	1	21	0	0	0	0	0	0	0	because this symbol is easier to identify food sodium content and because it is written ministerio sa
111455739	66	58817	1	2	2	2	2	36	3	2	7	3	4	7	2	1	2	7	7	7	1	2	0	0	0	0	0	0	0	because I think the information is clearer, because it is already explicit, high highlight
111512592	66	58614	1	2	2	2	1	31	2	2	2	3	4	7	1	1	1	7	7	7	1	12	0	0	0	0	0	0	0	because I see the view right away, I insisted s≤
111447271	66	58817	1	2	2	2	1	24	1	2	4	3	2	7	2	1	2	7	4	6	1	18	29	0	0	0	0	0	0	because it explains well, you can understand well why it is written with high sodium content.
111508982	66	58694	1	2	2	2	1	31	2	2	3	3	4	2	2	1	2	5	5	3	1	25	0	0	0	0	0	0	0	because it explains better
111445683	66	58772	1	2	2	2	2	39	3	2	2	3	1	7	2	2	1	7	7	7	1	2	0	0	0	0	0	0	0	because it explains a lot of things s≤ why
111511589	66	23484	1	2	2	2	1	30	2	1	5	3	4	5	2	1	1	6	5	3	1	29	0	0	0	0	0	0	0	because you talk loud about sodium and fat
111444756	65	58668	1	2	2	2	1	51	4	2	1	5	5	5	2	1	2	7	7	3	1	23	0	0	0	0	0	0	0	because it speaks of the Ministry of Health, perhaps the inspection may be more
111509435	66	23484	1	2	2	2	2	30	2	2	7	1	2	7	2	2	1	7	7	7	1	12	18	0	0	0	0	0	0	because it becomes easier identity clearer communication
111510658	66	58832	1	2	2	2	2	51	4	2	5	3	4	7	2	1	2	7	7	7	1	23	24	0	0	0	0	0	0	Because it identifies the health mint was a research on the content of the sodium that harms the health of the
111509453	66	58696	1	2	2	2	2	23	1	1	4	3	4	4	2	1	2	6	7	4	2	20	0	0	0	0	0	0	0	because I'm already familiar with your research, the one in the triangle is visible, it stands out because of
111459406	66	58534	1	2	2	2	1	18	1	1	7	3	2	4	2	1	2	5	5	5	2	25	0	0	0	0	0	0	0	because it shows more product information
111448536	66	58600	1	2	2	2	1	43	3	1	5	4	99	3	1	2	2	5	6	4	1	4	0	0	0	0	0	0	0	because the black stands out
111515980	66	58754	1	2	2	2	1	39	3	1	5	4	4	7	2	2	2	5	7	7	1	24	0	0	0	0	0	0	0	because for me he is already identifying that he is high in sodium
111514815	66	58771	1	2	2	2	1	46	4	1	4	5	4	5	2	1	1	6	6	7	2	32	0	0	0	0	0	0	0	because it hurts the person so much
111509700	66	58694	1	2	2	2	1	43	3	2	5	3	4	2	2	1	2	5	7	6	1	12	0	0	0	0	0	0	0	because you are more visible highlighted
111511332	66	58710	1	2	2	2	2	29	2	2	6	3	4	6	1	1	2	3	7	7	2	13	0	0	0	0	0	0	0	because there is a way to put other information besides the sound, I can put, for example, sound, fat
111450047	66	58534	1	2	2	2	2	31	2	2	1	5	1	7	2	1	2	7	7	1	1	29	0	0	0	0	0	0	0	because you've been writing aloud s≤dio my health
111461789	66	58728	1	2	2	2	1	23	1	2	5	3	1	6	1	1	2	7	7	6	2	98	0	0	0	0	0	0	0	because there's more to add. with dye and more.
111456777	66	58656	1	2	2	2	1	55	4	1	6	3	5	7	2	1	2	4	6	2	1	24	0	0	0	0	0	0	0	BECAUSE THERE'S MORE S╙DIO
111515492	66	58696	1	2	2	2	1	20	1	1	5	4	2	7	2	2	1	7	7	7	1	17	0	0	0	0	0	0	0	because it has more to do with the alert symbol, the question of the acronym, when you see this acronym for all
111515719	66	58579	1	2	2	2	2	55	4	2	4	1	2	5	2	1	1	6	3	5	1	38	0	0	0	0	0	0	0	because there is less s≤dio
111460264	66	58622	1	2	2	2	1	42	3	2	5	4	2	2	1	1	2	6	6	7	1	23	0	0	0	0	0	0	0	because it has the seal of guarantee from the Ministry of Health
111467368	66	58635	1	2	2	2	1	35	3	2	7	3	4	5	1	1	1	7	7	5	1	32	0	0	0	0	0	0	0	because it has a warning that it can be harmful to health
111511643	66	58709	1	2	2	2	1	42	3	1	3	2	2	6	2	2	2	7	6	7	2	24	0	0	0	0	0	0	0	because there is self-indication of sodium, and if you know, you won't want to buy
111515834	66	58729	1	2	2	2	1	48	4	1	5	3	5	99	2	2	2	7	7	1	1	24	23	0	0	0	0	0	0	pq high s≤dio, pq s≤dio is salt and has an evaluation by the Ministry of Health
111447277	66	58686	1	2	2	2	2	50	4	2	7	3	4	5	2	1	2	7	7	7	1	32	0	0	0	0	0	0	0	because it draws more attention, in relation to the concern that food contains and can be harmful to health.
111444610	66	58686	1	2	2	2	2	28	2	2	7	3	4	7	2	1	2	7	7	7	1	12	4	0	0	0	0	0	0	because it's more visible, it has this black background, and it's more visible, just≤
111513258	66	58686	1	2	2	2	2	23	1	1	3	3	4	5	2	1	2	3	7	5	1	12	4	0	0	0	0	0	0	pq is more visible, has bold, s≤
111511575	66	58686	1	2	2	2	2	40	3	1	5	5	2	4	1	1	2	7	1	1	1	29	0	0	0	0	0	0	0	pq is what is appearing high in sound, only
111450698	66	23109	1	2	2	2	2	55	4	1	1	1	2	1	1	1	2	1	1	6	1	17	0	0	0	0	0	0	0	because it draws more attention, the triangle resembles an alert
111459839	66	58714	1	2	2	2	1	30	2	2	5	3	5	3	2	1	2	5	7	3	1	98	0	0	0	0	0	0	0	because it emphasizes the visual and appearance more and people will see the symbols more easily.
111515448	66	23109	1	2	2	2	2	27	2	2	7	1	4	7	2	1	2	7	7	7	1	12	18	0	0	0	0	0	0	because it is much easier to see the information, it is easier for older people to understand the information.
111511791	66	58714	1	2	2	2	1	37	3	1	3	4	2	5	2	1	1	3	5	7	1	12	17	0	0	0	0	0	0	because he is more prominent and visible and then people would come that he was a danger he passes the idea of ​​pe
111512529	66	58714	1	2	2	2	2	43	3	2	7	3	4	5	1	1	2	7	7	1	1	24	23	0	0	0	0	0	0	because it shows high sodium content and comes with the description of the ministry of health and because you know it was
111455039	66	58714	1	2	2	2	2	20	1	1	5	4	1	1	1	2	2	3	6	6	1	99	0	0	0	0	0	0	0	because this is the healthiest, I can't explain. unproductive
111512945	66	58729	1	2	2	2	1	24	1	2	7	3	4	3	2	1	2	7	7	4	1	2	0	0	0	0	0	0	0	because this explains it directly.
111511455	66	23244	1	2	2	2	2	26	2	2	1	99	2	3	1	1	2	5	5	7	1	2	0	0	0	0	0	0	0	because it's already saying, warning
111510486	66	23109	1	2	2	2	2	28	2	1	5	3	4	7	2	1	2	7	7	5	2	17	0	0	0	0	0	0	0	because number one, in the triangle, seems to be very dangerous for consumption, number two seems more like a desc
111514254	66	58660	1	2	2	2	1	36	3	2	5	3	1	4	2	1	2	5	7	7	1	23	0	0	0	0	0	0	0	because the symbol of the ministry of health
111511994	66	58729	1	2	2	2	2	19	1	2	7	3	5	5	2	1	2	7	7	7	2	19	0	0	0	0	0	0	0	because the symbol is new, people would pay more attention, because it has a magnifying glass that pays attention
111515690	66	58617	1	2	2	2	2	49	4	1	6	1	2	7	2	1	2	7	7	7	1	12	0	0	0	0	0	0	0	pq means more, identify better
111454142	66	58617	1	2	2	2	2	47	4	1	5	2	2	1	1	1	2	7	7	7	1	16	0	0	0	0	0	0	0	because it means a lot of salt
111514310	66	58729	1	2	2	2	1	44	3	2	4	3	2	3	1	2	2	5	6	6	2	13	0	0	0	0	0	0	0	pq can explain better, because of the lines.
111515695	66	58615	1	2	2	2	1	37	3	1	7	3	4	7	2	1	2	7	7	7	1	98	0	0	0	0	0	0	0	concern for family is better specified
111463282	66	58781	1	2	2	2	2	34	2	2	7	3	2	5	2	2	2	7	5	7	1	32	0	0	0	0	0	0	0	because I think health,
111463285	66	58781	1	2	2	2	1	48	4	2	2	1	4	7	2	1	1	7	7	7	1	12	28	0	0	0	0	0	0	because it looks more like a traffic sign, pyramid, and more visible
111463284	66	58781	1	2	2	2	2	45	4	1	5	5	4	7	2	1	2	7	7	1	1	12	0	0	0	0	0	0	0	because it is highlighted in bold and it is easier for the person to see if the product has a high content of
111463283	66	58781	1	2	2	2	1	35	3	1	5	5	2	3	2	1	1	5	2	6	1	32	0	0	0	0	0	0	0	because he is indicating in the product that it is bad for our health, for him it will also help many people
111463281	66	58781	1	2	2	2	1	28	2	1	7	3	2	1	2	2	2	7	7	1	1	38	0	0	0	0	0	0	0	pq is good for health,
111455743	66	58637	1	2	2	2	2	27	2	2	5	3	2	5	2	1	2	5	7	6	2	38	0	0	0	0	0	0	0	healthier label
111450082	66	23249	1	2	2	2	2	35	3	1	6	2	3	7	2	1	2	7	1	5	1	3	0	0	0	0	0	0	0	stands out more and draws more attention
111515442	66	23244	1	2	2	2	2	53	4	1	5	5	5	3	2	1	1	7	1	2	1	99	0	0	0	0	0	0	0	I do not know
111458944	66	58622	1	2	2	2	2	33	2	2	7	5	1	5	2	1	2	6	7	7	1	18	17	0	0	0	0	0	0	it would be easier for people to understand, because sometimes people go by the symbol and don't know how to read,
111448177	66	58615	1	2	2	2	1	23	1	2	7	2	1	7	1	1	2	1	1	7	1	98	0	0	0	0	0	0	0	would be more suitable for people to pay more attention when buying
111514335	65	23253	1	2	2	2	2	39	3	2	7	4	4	6	1	1	2	5	4	3	1	18	23	24	0	0	0	0	0	you are indicating more clearly, here it says aloud in sound and ministry of health then
111450388	66	58702	1	2	2	2	1	46	4	1	1	3	1	1	1	2	2	7	7	7	1	23	0	0	0	0	0	0	0	it's indicating that there's a lot of s≤dio here
111444388	66	58637	1	2	2	2	1	25	2	1	3	5	4	2	1	1	2	4	4	5	1	20	8	0	0	0	0	0	0	maybe the triangle, because the letters are bigger
111444932	66	23249	1	2	2	2	1	48	4	1	7	3	4	7	2	1	2	7	7	7	2	98	0	0	0	0	0	0	0	has the fight is being inspection
111462122	66	58818	1	2	2	2	1	39	3	2	5	3	2	3	2	1	2	2	4	3	1	17	0	0	0	0	0	0	0	it has the warning sign, it draws more attention, it is dark, warning symbol
111513368	66	58832	1	2	2	2	1	25	2	2	5	1	2	5	2	1	2	5	6	3	1	15	0	0	0	0	0	0	0	it is highlighted it is more colorful the black and white for the person to see it
111512359	66	58771	1	2	2	2	2	29	2	2	7	3	4	1	2	1	2	7	7	7	1	23	0	0	0	0	0	0	0	has written that Θ from the Ministry of Health
111511790	66	58799	1	2	2	2	2	23	1	1	7	3	4	7	1	2	2	7	7	7	1	8	0	0	0	0	0	0	0	has more prominence, the large letters
111445339	66	58659	1	2	2	2	2	28	2	1	3	3	4	4	1	2	2	1	7	7	1	25	0	0	0	0	0	0	0	there is more explanation more information
111447787	66	58557	1	2	2	2	1	48	4	1	6	3	2	3	2	1	2	1	6	6	1	34	0	0	0	0	0	0	0	has a greater intention of giving a sense of alertness
111444920	66	58818	1	2	2	2	1	43	3	1	7	3	4	2	2	1	2	7	7	7	1	14	23	0	0	0	0	0	0	one more striking figure, there is the ministry of health and the other does not have much information
111446980	66	58698	1	2	2	2	1	40	3	2	5	3	2	1	2	1	2	7	7	7	2	98	0	0	0	0	0	0	0	will come in detail from that other.tipu a compass showing but one bigger thing.
111445069	66	58728	1	2	2	2	2	18	1	2	99	1	2	6	2	2	1	7	1	1	1	99	0	0	0	0	0	0	0	you're getting it today....you can't say. for being very difficult.
111526675	66	58829	1	2	2	2	1	18	1	1	6	3	5	7	2	1	1	5	5	4	1	17	0	0	0	0	0	0	0	the idea of ​​alert and attention that this symbol brings, only
111542477	66	58666	1	2	2	2	2	48	4	1	7	3	2	7	2	1	2	1	7	5	2	29	0	0	0	0	0	0	0	the word loud
111545432	65	23253	1	2	2	2	2	32	2	1	7	4	1	6	1	2	2	7	7	1	1	28	0	0	0	0	0	0	0	the sign of advergence sign, just a traffic sign that we pay more attention to
111535075	66	58666	1	2	2	2	1	53	4	1	4	1	2	1	1	1	1	7	7	1	1	23	0	0	0	0	0	0	0	The vision and writing of the Ministry of Health
111523774	66	58617	1	2	2	2	1	24	1	2	7	1	1	7	1	1	2	7	7	5	2	19	0	0	0	0	0	0	0	I find it more discreet, it refers to an observation through a magnifying glass and more didactic
111530651	66	58617	1	2	2	2	1	48	4	1	1	4	5	7	1	1	1	7	7	7	1	33	0	0	0	0	0	0	0	I think he's more practical
111549663	66	58590	1	2	2	2	1	39	3	1	5	3	4	2	1	1	2	4	5	5	1	19	0	0	0	0	0	0	0	I think it's clearer than the magnifying glass
111537394	66	23250	1	2	2	2	2	39	3	1	7	5	1	5	2	2	2	7	7	5	1	3	0	0	0	0	0	0	0	I think because the explanation is more visible, it is more visible to the eye, it does not go unnoticed, the explanation
111611607	66	23246	1	2	2	2	2	32	2	2	6	3	2	1	1	1	2	5	1	7	2	34	0	0	0	0	0	0	0	I think warning people
111534095	66	58727	1	2	2	2	1	33	2	2	5	3	4	6	2	1	2	7	6	4	1	18	28	0	0	0	0	0	0	I think it's clearer, it conveys an idea of ​​attention and care, I think it reproduces a motherboard
111547253	66	23139	1	2	2	2	1	18	1	1	7	5	4	6	2	1	2	7	7	6	1	17	28	0	0	0	0	0	0	I think that this warning and expressive sign and better known by the people becomes clearer and more in the
111542537	66	58696	1	2	2	2	2	44	3	2	5	4	4	7	2	2	2	7	7	7	1	32	0	0	0	0	0	0	0	I think this one has less risk of harming your health, just
111527500	66	58727	1	2	2	2	2	25	2	1	3	3	4	7	2	1	2	6	7	5	1	3	0	0	0	0	0	0	0	I think his layout draws more attention due to the format, having highlighted the site better. s≤
111542899	66	58590	1	2	2	2	2	31	2	1	4	3	4	5	1	2	2	6	7	4	2	39	0	0	0	0	0	0	0	found it simpler
111537180	66	58585	1	2	2	2	1	42	3	1	7	3	1	3	2	1	2	7	5	7	1	24	23	0	0	0	0	0	0	alerts the largest amount of sound and because it has the Ministry of Health agency, it is reliable
111568781	66	58621	1	2	2	2	1	25	2	1	1	4	4	1	2	1	2	7	7	5	1	17	0	0	0	0	0	0	0	alert. this symbol is an alert pattern
111539055	66	58518	1	2	2	2	2	25	2	1	5	3	4	5	1	1	2	7	7	7	1	24	23	0	0	0	0	0	0	high in s≤dio ministry of health
111537120	66	58662	1	2	2	2	2	52	4	1	1	3	4	3	2	1	2	3	7	7	2	98	0	0	0	0	0	0	0	student shows that you have to keep an eye out
111544453	66	58575	1	2	2	2	1	26	2	2	7	3	4	4	1	2	2	7	7	4	1	7	14	0	0	0	0	0	0	The letters are visible and the design is more striking.
111561946	66	58704	1	2	2	2	1	22	1	1	4	5	4	5	2	1	2	5	6	5	1	11	0	0	0	0	0	0	0	make more impact
111619413	66	58634	1	2	2	2	1	37	3	2	7	3	4	3	2	1	2	7	7	3	1	17	0	0	0	0	0	0	0	draws attention by the format that others like the truck lacquer to draw attention to danger
111523400	66	58517	1	2	2	2	1	43	3	1	1	1	4	3	2	1	2	6	7	6	1	3	0	0	0	0	0	0	0	draws attention
111562434	66	58530	1	2	2	2	1	27	2	2	7	3	4	5	1	1	2	5	7	5	1	3	0	0	0	0	0	0	0	draws more attention
111566074	66	58530	1	2	2	2	1	44	3	1	6	5	2	2	1	2	2	3	1	4	1	3	0	0	0	0	0	0	0	draws more attention
111537371	66	58645	1	2	2	2	2	24	1	2	7	3	4	7	1	1	2	7	7	7	1	3	0	0	0	0	0	0	0	draws more attention
111531028	66	58645	1	2	2	2	2	35	3	1	5	5	4	2	2	2	2	6	5	6	1	3	12	0	0	0	0	0	0	draws more attention, is more visible
111521462	66	58553	1	2	2	2	2	35	3	2	7	3	1	4	2	1	2	7	7	7	1	3	0	0	0	0	0	0	0	draws more attention
111527784	66	58645	1	2	2	2	2	25	2	2	5	3	4	6	2	1	2	7	7	6	1	3	0	0	0	0	0	0	0	draws more attention
111532969	66	58566	1	2	2	2	1	18	1	1	1	4	4	5	1	2	1	7	7	1	1	3	0	0	0	0	0	0	0	draws more attention
111545404	66	58579	1	2	2	2	2	40	3	2	6	3	1	1	1	2	2	7	7	7	2	3	0	0	0	0	0	0	0	draws more attention
111551768	66	58644	1	2	2	2	1	40	3	1	5	5	2	3	2	2	1	5	6	4	1	3	0	0	0	0	0	0	0	draws more attention
111559669	66	58645	1	2	2	2	2	55	4	2	7	3	4	6	1	1	2	7	7	7	1	3	0	0	0	0	0	0	0	draws more attention
111620198	66	58645	1	2	2	2	1	37	3	2	5	3	4	5	2	1	2	5	6	4	1	3	0	0	0	0	0	0	0	draws more attention
111518556	66	58566	1	2	2	2	2	27	2	2	1	3	4	7	2	1	2	7	7	7	1	15	8	0	0	0	0	0	0	draws more attention tß highlighted black tß in contrast to white tß in capitals then Θ c
111520770	66	58530	1	2	2	2	2	20	1	2	7	3	4	6	2	1	2	2	6	6	1	8	0	0	0	0	0	0	0	draws more attention to large letter
111547251	66	23139	1	2	2	2	2	21	1	1	3	3	4	6	2	1	2	6	5	4	1	3	0	0	0	0	0	0	0	draws more attention, I think it's more schismatic, but the shape provokes an eye
111516352	66	58823	1	2	2	2	1	42	3	1	5	3	4	7	2	1	2	7	7	5	1	17	0	0	0	0	0	0	0	draws more attention for the triangle shape that is a symbol of alert.
111553718	66	23111	1	2	2	2	2	18	1	1	5	3	4	3	1	1	2	5	6	5	1	17	0	0	0	0	0	0	0	draws more attention because of the format for lay people, which is a format that everyone knows that draws the
111556981	66	58727	1	2	2	2	2	18	1	1	7	3	4	7	2	1	2	7	5	5	1	17	0	0	0	0	0	0	0	draws more attention by the warning symbol. s≤
111517229	66	58778	1	2	2	2	1	19	1	1	1	5	4	5	2	2	2	1	1	7	1	8	0	0	0	0	0	0	0	draws more attention because the letters are highlighted
111519336	66	58823	1	2	2	2	2	24	1	1	5	3	4	6	2	1	2	7	7	6	1	3	8	0	0	0	0	0	0	draws more attention because the second looks like just common information and the first looks more like an aler
111549953	66	58709	1	2	2	2	2	27	2	2	1	3	4	3	2	1	2	3	7	7	1	12	0	0	0	0	0	0	0	draws more attention than the other, in visualization it is easier to visualize
111566520	66	58518	1	2	2	2	2	39	3	1	5	5	4	5	1	2	2	6	5	5	1	3	0	0	0	0	0	0	0	drew more attention
111523850	66	58626	1	2	2	2	2	22	1	2	6	4	4	1	2	1	2	7	7	1	2	3	0	0	0	0	0	0	0	drew more attention
111608371	66	23246	1	2	2	2	2	41	3	2	6	3	1	2	2	2	1	3	2	3	1	98	0	0	0	0	0	0	0	as I don't fully know how to read it indicates a better idea regarding the product
111625874	66	23470	1	2	2	2	2	30	2	1	1	3	4	5	1	1	2	7	5	5	1	4	0	0	0	0	0	0	0	gives the feeling of alert for the format the black background color draws attention
111521323	66	58518	1	2	2	2	2	22	1	2	7	3	1	7	2	1	2	7	7	7	2	16	0	0	0	0	0	0	0	you can distinguish which has more sodium
111548176	66	23342	1	2	2	2	1	30	2	2	7	3	4	6	2	1	2	7	7	5	1	17	28	0	0	0	0	0	0	from the sense of alert, the format looks like a traffic sign, you have to stay alert
111541283	66	58626	1	2	2	2	1	27	2	1	1	3	4	1	1	2	1	3	6	1	1	8	0	0	0	0	0	0	0	defines your situation but the letter Θ is more understandable
111527835	66	58694	1	2	2	2	2	18	1	2	7	3	2	1	2	1	2	7	7	7	1	3	0	0	0	0	0	0	0	makes it well highlighted
111620597	66	58582	1	2	2	2	1	51	4	1	5	3	5	4	2	1	2	4	6	5	1	25	0	0	0	0	0	0	0	Show more information
111617538	66	58529	1	2	2	2	2	35	3	1	7	3	2	5	1	1	2	6	7	5	2	34	0	0	0	0	0	0	0	Demonstrates an alert regarding power supply
111541054	66	58660	1	2	2	2	1	24	1	1	1	3	4	1	1	1	2	1	1	99	1	25	0	0	0	0	0	0	0	describes more
111569322	66	58529	1	2	2	2	1	39	3	1	5	4	5	6	1	2	2	7	4	5	1	3	0	0	0	0	0	0	0	Highlight the product more
111544804	66	58709	1	2	2	2	2	53	4	1	5	4	2	7	2	2	1	7	7	7	1	4	0	0	0	0	0	0	0	stands out more because it is darker
111517935	66	58710	1	2	2	2	1	29	2	2	7	2	2	7	2	1	2	7	7	7	2	3	19	0	0	0	0	0	0	highlights more, draws more attention when seeing the product, the packaging, the person will pay more
111516627	66	58694	1	2	2	2	2	27	2	1	5	3	2	4	1	2	1	7	1	1	2	3	0	0	0	0	0	0	0	highlights more, it will draw more attention
111553998	66	58517	1	2	2	2	1	54	4	2	6	3	4	3	2	1	2	6	7	4	1	3	0	0	0	0	0	0	0	highlighted
111551360	66	58666	1	2	2	2	2	37	3	1	99	3	4	6	1	1	2	1	7	6	1	23	0	0	0	0	0	0	0	Due to the Ministry of Health
111552131	66	58645	1	2	2	2	2	33	2	1	1	3	4	7	2	1	1	7	7	1	1	24	0	0	0	0	0	0	0	says very clear high sodium content
111521928	65	23072	1	2	2	2	2	55	4	1	1	3	4	1	1	1	2	1	7	7	1	12	4	0	0	0	0	0	0	It is more visible, it is highlighted by the black color.
111621367	66	23470	1	2	2	2	1	37	3	2	1	3	2	5	2	1	2	7	7	5	1	3	8	0	0	0	0	0	0	Θ flashy the writing is highlighted
111613158	66	58754	1	2	2	2	2	26	2	2	5	3	4	6	2	1	2	7	6	5	1	18	0	0	0	0	0	0	0	and easier to understand
111516772	66	58704	1	2	2	2	1	27	2	2	7	3	4	5	2	1	2	5	5	2	1	3	0	0	0	0	0	0	0	It's bigger, it catches my attention more, that's all.
111518249	66	58660	1	2	2	2	2	19	1	1	1	3	1	6	2	1	2	7	7	4	1	3	0	0	0	0	0	0	0	and more flashy
111614409	66	58704	1	2	2	2	2	24	1	1	5	3	2	2	1	1	2	7	7	7	1	3	0	0	0	0	0	0	0	╔ more flashy
111551277	66	58582	1	2	2	2	1	28	2	1	6	3	4	5	2	1	2	5	7	5	1	3	34	0	0	0	0	0	0	╔ more flashy and alert.
111538668	66	58823	1	2	2	2	2	29	2	1	4	3	4	4	1	1	2	4	7	7	1	18	25	0	0	0	0	0	0	it is easier to interpret that has more information as sodium.
111553908	66	58808	1	2	2	2	1	19	1	2	5	3	4	2	2	1	2	7	7	6	2	18	13	0	0	0	0	0	0	it is easier to understand / the appearance / symbol has more lines for information.
111620644	66	58727	1	2	2	2	2	43	3	2	1	1	2	2	1	2	1	3	1	1	2	18	0	0	0	0	0	0	0	It is easier to understand because it is possible to write correctly what can and cannot be written on the package
111525644	66	58694	1	2	2	2	2	28	2	1	7	3	4	7	2	2	2	7	7	7	1	12	3	0	0	0	0	0	0	It is more visible draws more attention
111517960	66	58590	1	2	2	2	2	45	4	1	7	3	4	2	1	2	1	7	7	7	1	12	3	0	0	0	0	0	0	It is more showy, attracts more attention
111616581	66	58566	1	2	2	2	2	32	2	2	5	2	5	4	2	2	2	6	7	5	2	32	0	0	0	0	0	0	0	It is the most indicated, for health, for the well-being of the person, health in the first place
111566522	66	58518	1	2	2	2	1	23	1	2	5	3	4	7	2	1	2	7	7	5	1	16	0	0	0	0	0	0	0	and that jß Θ is a symbol identifying that Θ high in sodium
111547252	66	23139	1	2	2	2	1	29	2	2	7	3	4	7	1	1	2	7	6	7	1	20	0	0	0	0	0	0	0	and a simpler simpler symbol and more highlighted a dark triangle more highlighted every triangle
111541473	66	58694	1	2	2	2	1	53	4	1	1	5	4	2	2	2	2	6	7	5	1	23	0	0	0	0	0	0	0	It is a most credible warning from the Ministry of Health
111526715	66	58666	1	2	2	2	2	19	1	2	7	3	4	7	2	1	2	7	7	7	1	3	0	0	0	0	0	0	0	It draws more attention
111569324	66	58529	1	2	2	2	2	27	2	2	7	5	4	7	1	1	2	7	7	7	1	12	0	0	0	0	0	0	0	He is more visible
111523758	65	23253	1	2	2	2	1	50	4	2	7	3	1	5	1	2	2	7	7	7	1	18	12	15	0	0	0	0	0	it Θ lighter has more visibility, the format the white letter on black has better visibility
111611744	66	58575	1	2	2	2	2	23	1	1	7	3	4	3	2	1	2	7	6	5	1	12	18	0	0	0	0	0	0	It is more declared and facilitates the vision and understanding of those who see it.
111530695	66	58666	1	2	2	2	1	24	1	1	7	4	4	6	1	2	2	7	6	5	1	11	0	0	0	0	0	0	0	He is more direct
111548796	66	58829	1	2	2	2	1	19	1	2	5	3	4	7	1	1	2	7	7	1	1	28	0	0	0	0	0	0	0	it is more simplified, if people don't know how to understand better, type of traffic signs,
111516836	66	58530	1	2	2	2	1	45	4	1	1	3	4	6	2	1	2	7	7	7	1	12	34	0	0	0	0	0	0	it is more visible, it shows more the alert
111543153	66	58621	1	2	2	2	2	30	2	2	7	3	4	7	2	1	2	7	7	5	1	18	12	0	0	0	0	0	0	it is clearer / you can see the information better
111524774	66	58666	1	2	2	2	2	31	2	1	1	3	4	7	2	1	1	7	7	7	1	12	0	0	0	0	0	0	0	He is more prominent and visible
111516848	66	58599	1	2	2	2	1	52	4	2	7	3	4	7	1	1	2	7	7	7	1	98	0	0	0	0	0	0	0	he is experiencing no more sodium
111534619	66	58645	1	2	2	2	1	26	2	1	1	99	4	7	2	1	2	7	1	7	1	18	0	0	0	0	0	0	0	he explains better
111518844	66	58709	1	2	2	2	2	55	4	2	7	5	5	1	2	1	2	7	7	7	2	29	0	0	0	0	0	0	0	he says he's high in sodium
111537790	66	23342	1	2	2	2	2	43	3	2	4	3	1	99	1	1	1	6	7	7	1	12	8	23	11	0	0	0	0	It is more visible, smaller with the big letters and it is already written straight, and the ministry of the s
111544478	66	58622	1	2	2	2	2	18	1	1	2	2	4	5	2	1	2	7	6	5	2	25	3	0	0	0	0	0	0	he seems to bring more information, I don't know, he more attention
111554008	66	58522	1	2	2	2	2	35	3	2	7	3	4	7	1	1	2	7	7	7	1	25	0	0	0	0	0	0	0	it is well explained and visible in the product
111537397	66	23250	1	2	2	2	1	35	3	1	1	1	4	4	2	1	2	7	4	1	1	98	0	0	0	0	0	0	0	he will be discriminating which chemical product is contained in the food and says that it contains more s
111527067	66	23139	1	2	2	2	2	38	3	2	7	3	5	5	2	1	2	7	7	6	1	18	39	11	0	0	0	0	0	easy to understand and very simple and direct
111519089	66	58517	1	2	2	2	2	19	1	1	5	1	4	4	1	2	2	5	7	7	1	18	0	0	0	0	0	0	0	understood better
111519181	66	58626	1	2	2	2	2	39	3	1	7	3	4	7	2	1	2	7	5	3	2	12	0	0	0	0	0	0	0	scale you can see
111539181	66	58832	1	2	2	2	2	41	3	1	7	3	4	7	1	1	1	7	7	1	1	23	0	0	0	0	0	0	0	I chose it because the Ministry of Health is registered, so it becomes responsible for the
111545590	66	58666	1	2	2	2	1	28	2	2	7	5	5	1	2	1	2	7	7	7	2	98	0	0	0	0	0	0	0	Space between letters could use fat and sugar
111525145	66	58517	1	2	2	2	1	30	2	2	6	3	4	3	2	2	2	7	7	6	2	10	0	0	0	0	0	0	0	specific
111540318	66	58590	1	2	2	2	2	39	3	2	7	3	4	7	2	1	2	7	7	7	1	10	20	0	0	0	0	0	0	clearly specifically with the pyramid
111525752	66	58626	1	2	2	2	2	47	4	1	1	3	4	1	1	1	2	7	7	1	1	18	0	0	0	0	0	0	0	specific better you will understand better
111528586	66	58517	1	2	2	2	2	31	2	2	2	3	4	3	2	1	2	7	7	1	1	10	0	0	0	0	0	0	0	specific
111522280	66	23250	1	2	2	2	1	28	2	2	3	3	4	2	2	1	2	5	4	3	1	3	12	0	0	0	0	0	0	this one stands out, draws more attention, is more visible,
111547255	66	23139	1	2	2	2	1	39	3	1	7	3	4	5	1	1	2	7	7	7	1	3	20	18	0	0	0	0	0	this one draws more attention the information here is clear because of the symbol attracts more
111537396	66	23250	1	2	2	2	1	46	4	1	1	5	1	1	2	1	1	7	7	7	2	38	0	0	0	0	0	0	0	this one is not so concerned about drinking and eating. this one is healthier, how will I be able to explain now
111613917	66	58529	1	2	2	2	1	20	1	2	5	1	5	7	2	2	2	7	7	7	2	3	0	0	0	0	0	0	0	It's clearer, more prominent
111609788	66	58662	1	2	2	2	1	53	4	1	5	4	3	7	2	2	1	7	7	7	1	18	12	0	0	0	0	0	0	is identifying more. HE IS EASIER TO UNDERSTAND
111549592	66	58727	1	2	2	2	2	30	2	1	2	3	4	4	2	1	1	7	7	6	1	15	0	0	0	0	0	0	0	is more visible, the capital letters are in bold and refers to the ministry of health
111529057	66	58709	1	2	2	2	2	42	3	1	7	4	1	1	1	2	1	7	7	1	1	3	23	0	0	0	0	0	0	this one caught my attention, he talks about the ministry of health
111522976	66	23342	1	2	2	2	1	46	4	2	7	3	4	7	2	1	2	7	7	7	1	18	11	0	0	0	0	0	0	I think it's simpler, easier to understand, he's direct
111611628	66	58754	1	2	2	2	2	42	3	1	99	5	3	1	2	2	2	7	7	7	1	3	0	0	0	0	0	0	0	I think we would look and draw more attention
111616743	66	58754	1	2	2	2	1	31	2	1	7	3	4	7	1	1	2	7	7	7	1	12	25	0	0	0	0	0	0	I think it's more visible and more informative
111562746	66	23045	1	2	2	2	1	46	4	2	2	1	2	1	2	2	1	3	7	7	1	32	0	0	0	0	0	0	0	I think it does more harm, it is very explicit that it does harm
111544079	66	58799	1	2	2	2	1	20	1	1	6	3	4	7	2	1	2	7	7	4	1	3	0	0	0	0	0	0	0	I call more attention, remember exclamation
111517510	66	58771	1	2	2	2	1	18	1	1	5	3	4	1	2	1	2	7	7	1	1	28	0	0	0	0	0	0	0	explain soon, it looks like a traffic sign
111536786	66	58644	1	2	2	2	2	28	2	1	2	1	5	4	2	2	2	1	3	1	1	25	0	0	0	0	0	0	0	explains more than the second
111541278	66	23342	1	2	2	2	1	43	3	1	3	1	99	3	1	1	2	3	3	3	1	17	20	0	0	0	0	0	0	explains the design better, it draws more attention, it has more information and the design, it lacks color t
111544557	66	58517	1	2	2	2	2	38	3	2	5	3	4	7	2	1	2	5	7	7	1	23	25	0	0	0	0	0	0	explains better about the ministry of health
111545641	66	21174	1	2	2	2	1	47	4	2	7	3	4	7	1	1	2	5	5	6	1	18	16	0	0	0	0	0	0	easy to understand message and clear high risk in sodium
111619412	66	58634	1	2	2	2	1	45	4	1	4	1	4	1	2	1	1	7	7	7	1	18	3	0	0	0	0	0	0	easy to understand and draws more attention
111535740	66	58704	1	2	2	2	2	50	4	1	6	1	2	5	2	1	2	3	4	6	1	31	0	0	0	0	0	0	0	would be cuter because of the triangle
111619950	66	58730	1	2	2	2	2	48	4	2	7	3	1	4	2	1	2	7	7	4	1	18	25	0	0	0	0	0	0	it was what gave me more clarity explains it better by what is written
111541864	66	23244	1	2	2	2	1	22	1	2	2	3	3	5	1	1	2	6	3	4	2	31	0	0	0	0	0	0	0	I liked
111534974	66	23342	1	2	2	2	1	51	4	2	6	3	4	7	2	1	2	7	7	6	1	12	0	0	0	0	0	0	0	habit and started, immediate reading goes automatic on 1 , in figure 2 it takes more time to indent
111526457	66	58553	1	2	2	2	2	26	2	1	7	3	4	7	1	2	2	7	7	7	1	3	12	0	0	0	0	0	0	nowadays people are having vision problems, more outstanding, bigger, easier for everyone
111538124	66	23244	1	2	2	2	1	24	1	2	6	4	4	7	2	2	2	5	7	5	2	3	0	0	0	0	0	0	0	better identify
111520594	66	58621	1	2	2	2	2	18	1	2	5	3	4	4	2	1	2	6	5	4	1	24	0	0	0	0	0	0	0	jß tß saying that it is high in sound and minimal health
111521432	66	58778	1	2	2	2	1	30	2	2	7	3	4	6	2	1	2	7	7	6	1	37	0	0	0	0	0	0	0	jß has another in transgenics with triangle symbol with t inside.so
111516192	66	58771	1	2	2	2	1	37	3	1	3	3	4	3	2	1	1	4	3	2	1	3	0	0	0	0	0	0	0	has already been drawing attention
111552551	66	58727	1	2	2	2	1	32	2	1	6	3	4	6	2	1	1	6	7	3	2	12	6	0	0	0	0	0	0	larger and more visible. s≤
111561614	66	58575	1	2	2	2	1	50	4	1	7	3	2	7	2	1	2	7	7	7	1	3	23	20	0	0	0	0	0	More striking for the design and information of the Ministry of Health and the triangle highlighting the information.
111613942	66	58579	1	2	2	2	2	28	2	2	7	3	2	5	2	1	1	6	2	7	1	98	0	0	0	0	0	0	0	more apparent
111568171	66	23045	1	2	2	2	1	36	3	2	1	3	4	1	2	1	2	1	7	1	2	3	0	0	0	0	0	0	0	more attractive, he is more flashy
111548076	66	58662	1	2	2	2	1	26	2	1	3	1	1	7	2	1	2	1	3	7	1	3	0	0	0	0	0	0	0	more flashy
111558914	66	58644	1	2	2	2	1	45	4	1	3	3	4	1	2	1	2	6	5	6	1	3	0	0	0	0	0	0	0	more flashy
111559053	66	58579	1	2	2	2	2	22	1	1	4	3	4	7	2	1	2	7	7	5	1	3	0	0	0	0	0	0	0	more flashy
111537758	66	58660	1	2	2	2	2	49	4	1	1	3	4	1	2	1	2	7	7	5	1	3	0	0	0	0	0	0	0	more flashy effective
111616534	66	23348	1	2	2	2	1	53	4	1	4	3	4	7	2	1	2	7	7	7	1	3	0	0	0	0	0	0	0	more flashy..
111537611	66	58749	1	2	2	2	2	51	4	1	1	3	4	3	2	1	2	5	7	7	1	18	8	0	0	0	0	0	0	more understandable to the population, it could even have a skull. Because it's all written down, right in
111518013	66	58644	1	2	2	2	1	24	1	1	5	3	4	7	2	1	2	7	7	4	1	3	0	0	0	0	0	0	0	most outstanding
111615312	66	23470	1	2	2	2	2	45	4	2	6	3	4	6	2	1	2	6	7	6	1	8	0	0	0	0	0	0	0	the most prominent is the word sodium
111552946	66	58566	1	2	2	2	2	54	4	2	5	3	1	3	2	1	2	6	6	7	1	3	0	0	0	0	0	0	0	more highlighted, it will be more highlighted in the package, this jß will appear
111570263	66	58601	1	2	2	2	1	30	2	1	3	1	5	2	2	2	2	7	7	7	1	3	0	0	0	0	0	0	0	more prominent
111611317	66	23470	1	2	2	2	1	24	1	1	3	5	4	4	1	2	2	5	7	5	1	11	15	0	0	0	0	0	0	more direct and objective white is highlighted in black
111612929	66	23348	1	2	2	2	2	28	2	1	5	3	1	6	1	2	1	7	7	5	1	18	0	0	0	0	0	0	0	more explanatory
111611835	66	58616	1	2	2	2	2	31	2	1	5	3	4	2	2	1	2	5	5	7	1	18	11	0	0	0	0	0	0	More explanatory, more conspicuous and more objective.
111534844	66	58660	1	2	2	2	2	20	1	2	7	5	4	1	2	1	2	7	7	7	1	18	0	0	0	0	0	0	0	more explanatory
111520815	66	58579	1	2	2	2	1	51	4	2	7	5	5	4	2	1	2	7	7	7	1	18	12	0	0	0	0	0	0	more explanatory, more visible
111533909	66	58771	1	2	2	2	2	20	1	2	7	3	4	3	1	1	2	7	3	4	1	11	0	0	0	0	0	0	0	more expressive, the information is more obvious
111569326	66	58529	1	2	2	2	2	18	1	1	7	3	2	1	2	1	2	7	1	1	2	3	0	0	0	0	0	0	0	Easier to identify
111617992	66	23246	1	2	2	2	1	33	2	1	5	4	2	6	2	1	2	6	7	6	2	18	0	0	0	0	0	0	0	easier for the person to understand
111550297	66	58579	1	2	2	2	1	37	3	2	6	5	1	7	1	1	2	6	7	4	1	18	0	0	0	0	0	0	0	easier to understand
111547139	66	58749	1	2	2	2	1	21	1	2	7	3	4	4	2	1	2	7	6	4	1	18	3	0	0	0	0	0	0	easier to understand. Because he already looks at her from the front and draws more attention
111617954	66	58645	1	2	2	2	1	36	3	1	1	4	2	1	1	1	2	1	1	7	1	3	0	0	0	0	0	0	0	easier to identify
111519773	66	58522	1	2	2	2	2	37	3	2	7	3	1	6	1	2	2	7	5	4	1	12	0	0	0	0	0	0	0	easier to visualize the information
111527699	66	58579	1	2	2	2	1	33	2	2	7	3	4	5	2	1	2	7	5	5	1	12	0	0	0	0	0	0	0	easier to view
111531582	66	21174	1	2	2	2	2	28	2	2	7	3	1	7	1	1	2	7	7	7	1	12	8	3	29	0	0	0	0	easier identification by the symbols and the letters draw attention to the word alto in sodio only
111625219	66	58616	1	2	2	2	1	29	2	2	7	1	4	3	1	1	2	7	6	7	1	12	3	0	0	0	0	0	0	Easier viewing, stands out more
111531587	66	58727	1	2	2	2	1	48	4	2	2	5	5	1	2	1	2	1	1	1	2	25	0	0	0	0	0	0	0	more information would probably have more information. s≤
111619414	66	58634	1	2	2	2	1	24	1	1	6	3	4	4	1	1	2	6	7	4	2	25	0	0	0	0	0	0	0	more information with percentage
111538031	66	58709	1	2	2	2	1	39	3	1	6	5	5	5	1	1	2	7	6	6	1	11	35	3	0	0	0	0	0	more objective, the design speaks for itself, draws more attention
111553602	66	58579	1	2	2	2	1	32	2	1	7	5	4	7	2	1	2	7	7	7	1	34	0	0	0	0	0	0	0	more for the appearance, since you see that it is an alert
111523776	66	58579	1	2	2	2	2	20	1	1	2	1	2	5	2	2	1	7	5	5	1	98	0	0	0	0	0	0	0	more qualified
111536787	66	58644	1	2	2	2	2	52	4	2	7	3	2	6	2	2	1	6	6	7	1	38	0	0	0	0	0	0	0	healthier
111569329	66	58529	1	2	2	2	1	33	2	1	1	1	1	1	2	2	2	1	7	1	2	38	0	0	0	0	0	0	0	healthier
111544785	66	58662	1	2	2	2	2	39	3	2	5	4	5	4	2	2	2	7	7	5	1	18	12	0	0	0	0	0	0	more vision easier to understand
111556264	66	58710	1	2	2	2	2	33	2	2	7	3	4	7	2	1	2	7	7	7	1	14	12	0	0	0	0	0	0	more visible, it highlights the image more, easier to identify, because people don't stop to
111623589	66	23470	1	2	2	2	1	42	3	2	7	3	4	7	1	1	2	7	7	7	1	12	25	0	0	0	0	0	0	more visible more informative already in the words it shows what the product really has
111535201	66	23111	1	2	2	2	1	32	2	2	7	3	4	5	2	1	2	7	7	7	1	20	0	0	0	0	0	0	0	more visible because it is a triangle, the name high in sodium is very visible.
111519959	66	23244	1	2	2	2	1	31	2	2	5	5	2	7	1	1	2	7	7	5	1	12	18	0	0	0	0	0	0	more visible, understand better
111618843	66	23348	1	2	2	2	2	25	2	1	3	1	1	5	2	1	2	5	7	6	1	12	8	3	0	0	0	0	0	More visual and font size and more flashy
111544672	66	58660	1	2	2	2	1	45	4	1	1	4	4	1	2	1	2	2	7	5	1	18	0	0	0	0	0	0	0	P10-CHANGE TO: EASIER TO UNDERSTAND THE MESSAGE.
111531816	66	58660	1	2	2	2	1	27	2	1	6	3	4	7	2	1	2	7	7	6	1	12	18	21	0	0	0	0	0	more visual, easier to assimilate
111544938	66	58696	1	2	2	2	1	20	1	1	6	3	4	7	2	1	2	7	7	4	1	21	0	0	0	0	0	0	0	easier to identify, to be identified by the drawing, the way of reading is easier, only
111566523	66	58518	1	2	2	2	1	34	2	1	6	5	4	2	2	1	2	6	7	6	1	21	0	0	0	0	0	0	0	more easy to identify
111534197	66	58696	1	2	2	2	2	26	2	2	7	3	4	4	1	1	2	7	7	1	1	3	17	0	0	0	0	0	0	calls me more attention than the other, this symbol already means something important that you look at and already have
111548387	66	58710	1	2	2	2	1	33	2	2	6	3	4	6	2	1	2	7	7	5	1	3	2	18	0	0	0	0	0	I identified more with him, he is more prominent, more self-explanatory, he has the ministry card
111538055	66	58666	1	2	2	2	1	31	2	2	1	4	2	4	2	2	2	7	7	1	1	21	0	0	0	0	0	0	0	better identification
111550310	66	58749	1	2	2	2	1	35	3	2	7	5	5	2	2	1	2	4	5	1	2	17	0	0	0	0	0	0	0	less offensive. the emergency signal is always for something... it should be informative and not
111517069	66	58732	1	2	2	2	2	45	4	1	6	1	4	1	1	2	2	7	7	7	1	18	0	0	0	0	0	0	0	showing more clearly
111518012	66	58644	1	2	2	2	2	36	3	2	6	3	2	4	2	1	2	5	3	5	2	32	0	0	0	0	0	0	0	showing the sound and whether it is healthy or not
111528943	66	58771	1	2	2	2	1	37	3	2	1	99	1	99	1	1	1	1	99	99	1	99	0	0	0	0	0	0	0	I do not know
111517209	66	23244	1	2	2	2	1	55	4	1	4	2	2	3	2	1	2	5	3	2	1	98	0	0	0	0	0	0	0	in my opinion this is
111536890	66	23463	1	2	2	2	1	47	4	2	4	4	5	4	2	1	1	5	1	1	2	99	0	0	0	0	0	0	0	I don't know it well, but I think it has a good quality. I don't know, I can't speak
111518625	66	58579	1	2	2	2	2	42	3	1	7	1	3	7	1	1	2	7	7	6	1	99	0	0	0	0	0	0	0	do not know
111548666	66	58601	1	2	2	2	1	42	3	1	7	1	1	5	2	2	2	7	7	7	1	99	0	0	0	0	0	0	0	do not know
111617767	66	58540	1	2	2	2	2	46	4	1	7	4	5	1	2	1	1	7	7	7	1	99	0	0	0	0	0	0	0	do not know
111517068	66	58517	1	2	2	2	2	29	2	1	7	1	3	5	2	1	2	7	7	1	1	99	0	0	0	0	0	0	0	don't know
111521321	66	58518	1	2	2	2	2	42	3	2	2	5	4	3	2	2	1	7	7	3	2	99	0	0	0	0	0	0	0	don't know
111549814	66	58517	1	2	2	2	2	48	4	2	99	5	5	7	2	1	2	2	1	1	2	99	0	0	0	0	0	0	0	don't know
111556985	66	23342	1	2	2	2	2	27	2	1	7	1	2	1	1	2	1	7	7	7	1	99	0	0	0	0	0	0	0	don't know how to explain don't know
111560016	66	58566	1	2	2	2	1	22	1	1	1	3	1	1	2	2	2	7	1	7	2	99	0	0	0	0	0	0	0	don't know how to answer
111544665	66	23244	1	2	2	2	2	48	4	2	1	3	3	2	1	1	2	5	6	5	2	99	0	0	0	0	0	0	0	do not know
111547979	66	23244	1	2	2	2	1	46	4	1	5	1	2	5	2	2	1	5	6	3	1	99	0	0	0	0	0	0	0	do not know
111550047	66	23244	1	2	2	2	2	18	1	2	5	3	2	4	2	2	1	7	4	5	2	99	0	0	0	0	0	0	0	do not know
111613700	66	58621	1	2	2	2	2	37	3	1	7	2	1	7	2	2	2	7	7	7	1	99	0	0	0	0	0	0	0	do not know
111516849	66	58599	1	2	2	2	2	22	1	1	6	3	4	3	1	1	1	2	4	5	1	99	0	0	0	0	0	0	0	I don't know
111548713	65	23253	1	2	2	2	2	50	4	2	99	1	1	6	2	2	1	6	6	7	2	99	0	0	0	0	0	0	0	I don't know
111536716	66	58730	1	2	2	2	2	52	4	1	5	2	2	6	2	1	2	7	1	1	1	99	0	0	0	0	0	0	0	I don't know how to explain
111616160	66	58662	1	2	2	2	2	46	4	2	5	5	5	99	2	2	2	6	7	4	2	99	0	0	0	0	0	0	0	I don't know how to explain it..s≤ I know it's bad
111610202	66	23246	1	2	2	2	1	40	3	2	99	1	3	5	2	1	2	7	3	5	2	99	0	0	0	0	0	0	0	I don't even know how to explain
111548602	66	58626	1	2	2	2	1	52	4	2	1	3	2	1	1	1	2	1	99	1	1	12	0	0	0	0	0	0	0	none draws attention
111531005	66	58696	1	2	2	2	1	38	3	1	7	3	2	5	2	1	2	7	7	5	2	18	19	12	0	0	0	0	0	in my opinion, the information is much clearer, because of the symbol of a magnifying glass that is used to clarify
111541284	66	58626	1	2	2	2	1	29	2	2	5	5	2	1	1	1	2	5	7	7	1	98	0	0	0	0	0	0	0	in my view it's not good
111548212	66	58666	1	2	2	2	1	45	4	2	7	1	4	2	1	2	2	6	7	6	1	99	0	0	0	0	0	0	0	NR
111549327	66	58645	1	2	2	2	1	51	4	1	1	3	4	5	2	2	1	7	5	4	2	99	0	0	0	0	0	0	0	us
111544829	66	23246	1	2	2	2	2	35	3	1	2	3	1	99	2	2	1	7	7	7	2	38	0	0	0	0	0	0	0	the 2 because Θ less sodium
111537609	66	58696	1	2	2	2	1	29	2	2	7	3	4	6	2	1	2	7	7	7	1	37	0	0	0	0	0	0	0	the triangle format I'm used to the T for transgenic already uses it, it highlights but it stays but it highlights
111524973	66	58771	1	2	2	2	2	40	3	1	5	3	4	1	2	2	2	7	5	1	2	98	0	0	0	0	0	0	0	the format, a square and tall in s≤dio
111524365	66	58553	1	2	2	2	1	51	4	2	7	3	4	7	2	1	2	7	7	7	1	25	0	0	0	0	0	0	0	p10- ADD: "HERE ALREADY HAS THE INFORMATION SAYING WHAT ╔."
111526680	66	58590	1	2	2	2	1	27	2	2	7	3	4	5	2	1	2	5	5	3	1	20	0	0	0	0	0	0	0	the triangle draws attention
111619964	66	58829	1	2	2	2	2	33	2	2	1	2	4	3	1	1	2	7	7	7	1	32	0	0	0	0	0	0	0	to take care of my health, so I don't get fat so I don't show up, for example, don't eat too much
111521543	66	58635	1	2	2	2	2	30	2	1	7	5	4	5	1	2	1	7	7	7	1	16	12	0	0	0	0	0	0	for the alert because it indicates that it has a lot of sodium, fat, sugar, draws a lot of attention
111626649	66	23348	1	2	2	2	1	25	2	1	7	3	4	7	2	1	1	7	5	5	2	98	0	0	0	0	0	0	0	for the population passes more security
111522494	66	58644	1	2	2	2	1	25	2	2	7	3	4	6	2	1	2	6	7	7	1	17	0	0	0	0	0	0	0	looks more like a danger sign
111547417	66	58799	1	2	2	2	1	54	4	2	6	5	1	7	2	1	2	7	5	2	1	12	0	0	0	0	0	0	0	It seems that it is more readable to indicate on the product label
111571931	66	58575	1	2	2	2	1	44	3	2	7	1	4	3	2	1	1	5	6	7	1	29	8	0	0	0	0	0	0	By specifying HIGH SOUND IN BIGGER LETTERS.
111621031	66	58540	1	2	2	2	1	30	2	2	7	5	4	7	2	1	1	7	7	7	1	98	0	0	0	0	0	0	0	for the ease of information
111621146	66	58616	1	2	2	2	1	37	3	1	1	2	2	3	2	2	2	3	7	7	1	20	0	0	0	0	0	0	0	By geometry, the prospect of placing the product on any surface, draws more attention, tri
111535726	66	58522	1	2	2	2	1	35	3	1	7	1	4	7	2	1	2	7	7	7	1	18	0	0	0	0	0	0	0	for the information to be clearer
111541126	66	58579	1	2	2	2	1	24	1	1	5	1	2	5	1	1	2	4	6	5	2	14	0	0	0	0	0	0	0	for the label designer question
111619771	66	58529	1	2	2	2	2	34	2	1	6	5	3	5	1	2	1	7	7	6	1	23	0	0	0	0	0	0	0	Pelo highlights the name of the Ministry of Health
111539056	66	58518	1	2	2	2	1	18	1	1	7	1	4	6	2	1	2	7	6	6	1	14	3	0	0	0	0	0	0	because the figure is more prominent, it has more information and draws more attention
111566094	66	58710	1	2	2	2	1	45	4	1	3	5	4	5	1	1	2	7	7	7	1	12	0	0	0	0	0	0	0	because it is very clear, there is a very aggressive, explanatory and enlightening information
111518130	66	58614	1	2	2	2	1	38	3	1	5	3	4	7	2	2	2	7	7	1	2	12	0	0	0	0	0	0	0	by the fact of viewing what is written and exposed of the product
111540550	66	23045	1	2	2	2	1	31	2	1	1	3	4	7	2	1	2	7	7	7	1	98	0	0	0	0	0	0	0	by the way it is used here
111552359	66	58823	1	2	2	2	1	45	4	2	5	4	4	5	2	1	2	5	7	4	1	17	0	0	0	0	0	0	0	for the reason of being a symbol in alert and the emblem appears better.
111617521	66	58687	1	2	2	2	1	40	3	1	1	3	2	1	2	1	2	7	1	1	2	98	0	0	0	0	0	0	0	for the reason that he has been highlighting the problem, ex: loud and? the person will be aware of what he has n
111542908	66	58585	1	2	2	2	1	28	2	1	7	3	4	5	1	1	2	7	7	7	1	23	17	0	0	0	0	0	0	by the fact of having the name of the Ministry of Health, and this symbol of the triangle is already familiar
111619312	66	58633	1	2	2	2	2	50	4	2	5	1	2	6	2	2	2	4	6	7	2	2	0	0	0	0	0	0	0	because then they will explain the amount of sodium he has
111557471	66	58582	1	2	2	2	2	32	2	2	3	5	4	4	2	1	2	7	4	5	2	14	0	0	0	0	0	0	0	Because of the pick to pay more attention
111541904	66	58582	1	2	2	2	2	54	4	1	4	3	4	6	2	1	2	5	6	4	1	32	0	0	0	0	0	0	0	Because of health, you are indicating that you are very sick
111615578	66	58575	1	2	2	2	2	50	4	2	5	5	1	7	2	2	2	1	7	7	2	32	0	0	0	0	0	0	0	For the sake of health, too much sodium is no good, and sugar, fat is no good for health. Pro
111516609	66	58585	1	2	2	2	2	35	3	1	7	3	4	7	2	1	2	7	7	7	1	23	0	0	0	0	0	0	0	because of the ministry, people will have more credibility
111538290	66	58582	1	2	2	2	1	36	3	2	7	3	4	7	2	1	2	7	7	7	1	25	12	0	0	0	0	0	0	For me it is already very readable and well explained.
111544471	66	58622	1	2	2	2	2	46	4	2	1	3	4	1	2	1	2	1	7	7	1	4	0	0	0	0	0	0	0	because of the black belt, for me it means 10 that has a lot of chemistry and sodium
111523951	66	58686	1	2	2	2	2	52	4	1	4	3	4	5	1	1	2	6	6	5	1	23	24	0	0	0	0	0	0	because of the information that is self in s≤dio, and also because who is indicating is the ministry of health
111606814	66	58662	1	2	2	2	1	40	3	2	1	1	1	7	2	1	2	1	7	3	2	19	0	0	0	0	0	0	0	because of the flashlight and magnifying glass.
111616565	66	58704	1	2	2	2	1	50	4	2	4	3	4	3	1	1	2	7	7	6	2	19	13	0	0	0	0	0	0	Because of the magnifying glass and there are blanks to write
111526367	66	23342	1	2	2	2	1	34	2	1	7	5	4	3	2	1	2	7	7	6	1	24	14	0	0	0	0	0	0	because of the Ministry of Health brand, the symbol format makes it more readable
111534486	66	58749	1	2	2	2	1	49	4	1	5	4	4	5	2	1	2	7	7	7	2	25	0	0	0	0	0	0	0	because of the amount of information. the other is more attractive but gives less information. he needs
111519570	66	23342	1	2	2	2	2	47	4	1	6	4	2	4	1	2	2	6	3	5	2	14	0	0	0	0	0	0	0	because it is a symbol that you are researching the product, I insisted but it didn't come out
111529774	66	23463	1	2	2	2	2	28	2	1	5	3	4	4	2	2	2	5	4	2	1	12	0	0	0	0	0	0	0	because of the prominence. and quite visual, even more if it is colorful, and very flashy
111541315	66	58566	1	2	2	2	1	33	2	1	2	3	2	1	2	1	2	1	6	6	1	23	0	0	0	0	0	0	0	because of the health ministry
111520223	65	23253	1	2	2	2	2	18	1	1	6	3	4	6	2	2	1	5	6	6	2	98	0	0	0	0	0	0	0	because of the excesses of fat, there are very greasy foods, this one I think is more greasy and
111519545	66	21174	1	2	2	2	2	32	2	2	7	3	4	4	1	2	2	7	7	6	1	14	0	0	0	0	0	0	0	because of the most prominent shape and the color also black draws a lot of attention only
111524397	66	21174	1	2	2	2	1	35	3	1	7	4	2	7	2	1	2	7	7	1	1	4	14	0	0	0	0	0	0	because of the shape and the color stands out more pyramid shape black color only
111623227	66	23348	1	2	2	2	1	47	4	1	7	5	5	4	2	2	2	7	7	6	2	19	0	0	0	0	0	0	0	because of spyglass
111551503	66	23342	1	2	2	2	2	41	3	2	7	3	2	2	2	1	2	1	1	1	1	38	0	0	0	0	0	0	0	for the sake of health, healthier
111548445	66	21174	1	2	2	2	1	53	4	1	7	4	5	7	1	2	1	7	7	7	1	3	0	0	0	0	0	0	0	for attention it is written labelalto in sodium
111615248	66	58727	1	2	2	2	1	39	3	2	4	4	4	3	2	1	2	7	6	3	1	28	3	0	0	0	0	0	0	for drawing more attention. Because it looks like a traffic sign and this one has a high impact, like stop!
111565195	66	58709	1	2	2	2	2	36	3	2	99	5	99	5	2	1	2	7	7	5	1	29	0	0	0	0	0	0	0	by him he is seen is written aloud in sodium
111532170	66	58749	1	2	2	2	2	44	3	1	2	2	5	1	2	1	2	7	7	7	2	98	0	0	0	0	0	0	0	because he shows more wrong things, he shows what's right and what's wrong
111535972	66	58599	1	2	2	2	1	29	2	1	2	3	4	3	2	2	2	5	2	6	1	99	0	0	0	0	0	0	0	why chose
111516847	66	58599	1	2	2	2	2	47	4	1	1	3	1	7	2	2	2	7	7	7	1	3	0	0	0	0	0	0	0	for this more detailed
111546804	66	23111	1	2	2	2	1	52	4	1	3	3	4	3	2	1	2	3	5	6	1	23	0	0	0	0	0	0	0	for being more prominent for talking about the ministry of health.
111542917	66	58522	1	2	2	2	2	49	4	1	4	3	4	2	1	2	2	5	7	7	2	32	0	0	0	0	0	0	0	for indicating that the product is healthier
111531832	66	58829	1	2	2	2	2	21	1	2	4	3	4	7	2	1	2	7	7	7	1	28	0	0	0	0	0	0	0	in my opinion, a small sign on the wall, draws attention. s0
111525774	66	58645	1	2	2	2	2	40	3	2	7	3	2	7	2	1	2	7	7	7	1	28	0	0	0	0	0	0	0	ethically, attention plates have this symbol
111535727	66	58522	1	2	2	2	2	20	1	2	7	2	4	7	1	2	2	7	7	7	2	25	0	0	0	0	0	0	0	for being able to tell more information about the product
111548497	65	23072	1	2	2	2	1	37	3	2	7	5	4	7	2	1	2	7	7	7	1	14	0	0	0	0	0	0	0	because Θ will visually attract more attention, the symbol Θ than what Θ is seen in daytime.
111618737	65	23072	1	2	2	2	1	28	2	1	3	1	5	7	2	1	2	6	4	3	2	13	0	0	0	0	0	0	0	Because it has space for more information, because it is one of the other symbols already used.
111621026	65	23072	1	2	2	2	1	28	2	1	7	3	4	5	2	1	1	7	7	7	1	3	14	8	0	0	0	0	0	why is it well highlighted to show the customer. the triangle Θ is very demonstrative and the le
111532424	65	23072	1	2	2	2	1	52	4	1	3	4	4	5	2	1	1	7	7	7	2	29	0	0	0	0	0	0	0	because the sound is louder. I don't know how to answer
111545619	65	23072	1	2	2	2	1	41	3	2	7	3	2	7	1	1	1	1	7	7	1	3	0	0	0	0	0	0	0	why has it finally better, from what written, is drawing more attention.
111534648	66	58799	1	2	2	2	2	36	3	1	5	1	1	4	1	2	2	5	7	1	1	8	29	0	0	0	0	0	0	for being so great written sodio
111526015	66	23111	1	2	2	2	2	49	4	2	7	4	1	4	2	1	1	7	7	1	1	20	0	0	0	0	0	0	0	because it is in a triangle, you can see it better.
111556963	66	58530	1	2	2	2	2	37	3	2	1	3	4	5	2	1	2	7	7	7	1	3	0	0	0	0	0	0	0	because it's dark it draws attention
111521542	66	58635	1	2	2	2	1	25	2	2	3	3	1	6	1	1	2	5	7	6	1	3	0	0	0	0	0	0	0	because it is more eye-catching, attracting more attention from the buyer
111533978	66	58808	1	2	2	2	1	26	2	1	7	3	4	7	2	1	2	7	7	7	1	20	0	0	0	0	0	0	0	because the black color is more striking, the triangular shape is more prominent.
111608515	66	23111	1	2	2	2	2	50	4	2	4	1	2	6	2	1	1	7	7	7	2	6	0	0	0	0	0	0	0	because it is easier to see because the format of this symbol is bigger.
111535729	66	58522	1	2	2	2	2	32	2	1	3	1	4	6	1	1	2	7	7	5	1	18	0	0	0	0	0	0	0	so the information from the Ministry of Health is very clear.
111527449	66	58599	1	2	2	2	2	41	3	2	6	2	2	7	2	2	2	7	7	7	2	25	0	0	0	0	0	0	0	because it has several information
111533811	66	23244	1	2	2	2	2	35	3	1	7	4	4	7	1	1	1	7	7	7	1	23	0	0	0	0	0	0	0	for having too much sodium
111549785	66	58522	1	2	2	2	1	51	4	1	5	3	4	1	2	1	2	4	7	7	1	23	0	0	0	0	0	0	0	for having the name of the Ministry of Health on the packaging
111518842	66	23111	1	2	2	2	1	18	1	2	7	3	4	7	2	1	2	7	7	1	2	19	25	0	0	0	0	0	0	for having a magnifying glass and explaining more diverse information such as high in sugar and low in sodium for example
111560879	66	58599	1	2	2	2	1	40	3	2	6	5	4	4	1	1	2	7	7	7	2	38	0	0	0	0	0	0	0	because the people who are most healthy
111519943	66	58582	1	2	2	2	2	33	2	1	7	3	4	5	2	1	2	7	5	5	1	8	23	0	0	0	0	0	0	Because the letters are more prominent and there is the ministry of health
111550831	66	58662	1	2	2	2	2	27	2	2	5	3	2	2	2	1	2	7	7	7	1	3	0	0	0	0	0	0	0	because it highlights more
111524888	66	58657	1	2	2	2	2	41	3	1	6	3	4	5	2	1	2	7	7	7	1	3	0	0	0	0	0	0	0	because it highlights more, it would draw more attention
111527465	66	58582	1	2	2	2	2	52	4	2	7	3	4	5	2	1	2	6	7	7	1	23	0	0	0	0	0	0	0	BECAUSE HE IS SOUND AND HAS BEEN APPOINTED BY THE HEALTH MINISTRY
111548532	66	58696	1	2	2	2	1	48	4	2	7	5	1	1	1	2	2	7	7	7	1	18	23	0	0	0	0	0	0	because it is clearer, it has more information, with the writing of the ministry it is clear that it is important
111612820	66	58662	1	2	2	2	1	41	3	1	7	5	2	7	2	2	1	7	7	7	1	14	0	0	0	0	0	0	0	because it has a broader identification format
111525429	66	58575	1	2	2	2	2	32	2	2	7	3	4	7	2	1	2	7	7	7	1	3	24	0	0	0	0	0	0	Because it informs sodium content; loud in s≤dio, in a very prominent way and of easy advice for viewing
111614390	66	58662	1	2	2	2	2	32	2	2	1	3	4	5	2	1	2	7	7	7	1	20	23	0	0	0	0	0	0	because it has the pyramid and the ministry of health
111541122	66	58799	1	2	2	2	2	42	3	2	7	3	4	7	2	1	2	7	7	7	1	4	0	0	0	0	0	0	0	because the color black is not a color for food, it is already harmful
111518763	66	58832	1	2	2	2	1	19	1	1	5	3	4	7	1	1	2	7	7	7	1	20	17	0	0	0	0	0	0	because the idea of ​​the image of this triangle means attention because of the sound that is dangerous for you.
111530900	66	58704	1	2	2	2	1	20	1	1	2	4	2	6	1	1	2	7	4	4	2	32	0	0	0	0	0	0	0	Because the image of number one seems to be more harmful to health, that feeling passes.
111530182	66	58585	1	2	2	2	2	28	2	2	7	3	4	1	2	1	2	7	7	7	1	3	0	0	0	0	0	0	0	because the information is already well highlighted, you have explained
111569325	66	58529	1	2	2	2	1	32	2	2	6	5	2	1	2	2	2	6	7	5	2	29	0	0	0	0	0	0	0	because the word s≤dio is more prominent
111626968	66	58687	1	2	2	2	2	34	2	1	1	3	4	2	1	1	2	5	7	7	1	20	32	0	0	0	0	0	0	because the dark pyramid draws attention, it is very visible, and it is already talking loudly in sodium, at least
111525223	66	58635	1	2	2	2	2	19	1	1	6	3	4	4	2	1	2	7	7	7	1	20	3	0	0	0	0	0	0	because I think it stands out more, it has an all black triangle and people will pay more attention
111517115	66	58633	1	2	2	2	2	20	1	2	7	3	4	7	2	1	2	7	7	6	1	17	3	0	0	0	0	0	0	because I think he draws more attention he gives a warning signal through the triangle
111531785	66	23463	1	2	2	2	2	41	3	1	7	2	4	7	1	1	2	7	7	7	1	17	0	0	0	0	0	0	0	because I think he draws more attention. passes the idea of ​​danger
111553719	66	23111	1	2	2	2	2	18	1	2	6	3	4	3	2	1	2	7	7	1	2	19	25	0	0	0	0	0	0	because it presents a magnifying glass like this giving more information about research on the food.
111518068	66	21174	1	2	2	2	2	54	4	1	1	99	4	1	2	1	2	1	7	7	1	18	21	23	0	0	0	0	0	because here the clarity of the information, the person looking at it already identifies high hate content.
111535607	66	23463	1	2	2	2	2	38	3	1	7	3	4	1	2	1	2	7	7	7	1	23	0	0	0	0	0	0	0	because here he cites the ministry of health, to be people stay alert
111522179	66	21174	1	2	2	2	1	39	3	1	1	5	4	1	1	2	1	7	1	1	1	18	32	0	0	0	0	0	0	because here it's clearer what's in the product, then I'll know what I'm going to take home if
111533835	66	58687	1	2	2	2	1	33	2	2	5	4	2	2	1	1	2	7	7	7	1	23	24	0	0	0	0	0	0	because here it is already indicating about the ministry of health and high in sodium
111535013	66	58754	1	2	2	2	1	25	2	1	1	4	4	7	1	2	1	7	3	1	1	17	0	0	0	0	0	0	0	because basically throughout your life you learn that the triangle shows danger
111539057	66	58518	1	2	2	2	2	25	2	1	1	5	4	7	1	2	2	7	7	5	1	3	0	0	0	0	0	0	0	because it draws more attention
111543106	66	58704	1	2	2	2	2	46	4	2	1	2	2	1	2	2	2	1	7	7	1	3	0	0	0	0	0	0	0	Because it draws more attention
111530648	66	58644	1	2	2	2	2	25	2	2	7	3	2	5	1	1	1	7	7	7	1	3	0	0	0	0	0	0	0	Because it draws more attention
111531867	66	23111	1	2	2	2	1	22	1	1	6	3	4	7	1	1	2	7	1	4	1	17	3	0	0	0	0	0	0	because it draws more attention due to the shape of the symbol being in the shape of a triangle of things used
111520598	66	58799	1	2	2	2	2	54	4	2	7	4	4	5	2	1	2	7	7	7	1	15	0	0	0	0	0	0	0	because it draws more attention, for being a dark triangle with white letters
111548077	66	23246	1	2	2	2	1	48	4	1	5	3	4	7	1	1	2	7	1	7	2	13	0	0	0	0	0	0	0	because it contains more space for more information
111521541	66	58635	1	2	2	2	1	20	1	2	5	3	4	6	2	1	2	5	7	5	2	13	0	0	0	0	0	0	0	because you can write information in it information about the product
111620592	66	23246	1	2	2	2	2	22	1	2	7	5	4	5	2	1	2	1	7	6	2	98	0	0	0	0	0	0	0	because you can put more high on the product
111518429	66	58749	1	2	2	2	2	39	3	1	5	1	2	2	1	1	2	7	7	7	2	25	0	0	0	0	0	0	0	Because you can put more information
111550211	66	23250	1	2	2	2	2	52	4	1	4	3	3	3	2	2	1	5	6	7	2	98	0	0	0	0	0	0	0	because it gives evidence that we are choosing something good to eat and drink, because it gives the
111570085	66	23250	1	2	2	2	1	50	4	2	7	3	4	7	2	1	1	7	7	7	1	12	0	0	0	0	0	0	0	because it gives me to read the other s≤ with the struggle to read. the person who doesn't see straight gives to him
111527271	66	58696	1	2	2	2	2	19	1	2	6	3	5	5	2	1	2	7	5	5	1	3	14	0	0	0	0	0	0	because it highlights more, it draws more attention because of the format and depending on the color, only
111569323	66	58529	1	2	2	2	1	22	1	1	1	3	4	7	1	1	1	7	7	1	1	23	0	0	0	0	0	0	0	Because it highlights the Ministry of Health
111611296	66	58662	1	2	2	2	1	22	1	1	5	3	4	5	2	1	2	7	1	1	2	3	0	0	0	0	0	0	0	because it is more outstanding, more striking appearance
111516965	66	23463	1	2	2	2	1	44	3	2	7	3	4	5	2	1	2	7	7	5	1	12	3	0	0	0	0	0	0	because Θ more prominent. because it becomes more visible, more flashy
111560304	66	58754	1	2	2	2	2	35	3	2	7	3	4	7	2	1	2	7	7	2	1	3	0	0	0	0	0	0	0	because it's much easier for people to pay attention
111540034	66	21174	1	2	2	2	1	33	2	1	1	3	4	2	1	1	2	5	4	4	1	23	0	0	0	0	0	0	0	because it is important to warn when there is a lot of sodium in the product so that the person knows what is consuming the
111552358	66	58823	1	2	2	2	1	20	1	1	5	3	4	1	1	1	2	1	5	5	1	3	18	0	0	0	0	0	0	because it is more striking because it has a better understanding because it attracts more attention.
111548547	66	58622	1	2	2	2	1	41	3	1	7	3	4	7	2	1	2	7	7	7	1	3	0	0	0	0	0	0	0	because it's more prominent, in the rush of everyday life the guy doesn't have to look, he's already gone
111529025	66	58823	1	2	2	2	1	34	2	2	7	2	1	7	2	1	2	7	7	7	1	3	6	0	0	0	0	0	0	because it is more remarkable for being bigger in vision.
111539602	66	58635	1	2	2	2	2	33	2	2	5	3	4	6	2	1	2	6	7	7	1	14	0	0	0	0	0	0	0	because it is more specific but printed, the person looks and already sees the symbol
111527068	66	23139	1	2	2	2	2	24	1	1	1	3	4	7	2	1	2	7	3	4	1	11	17	0	0	0	0	0	0	because it is more explicit and because people know that when they have this symbol in danger, I think it would be
111615852	65	23253	1	2	2	2	1	25	2	1	7	3	2	7	1	1	1	7	1	1	2	25	12	31	0	0	0	0	0	Because more information highlights more too, it says it all.
111552361	66	58823	1	2	2	2	2	43	3	2	6	2	5	5	2	1	1	6	6	7	1	12	18	0	0	0	0	0	0	because it is more readable in a clear way for people to understand.
111527466	66	58582	1	2	2	2	1	28	2	2	5	3	5	4	2	1	2	7	7	7	1	12	0	0	0	0	0	0	0	Because it's more visible
111545639	66	58832	1	2	2	2	2	55	4	2	7	3	1	7	2	1	2	7	7	7	1	12	6	8	0	0	0	0	0	BECAUSE IT IS MORE VISIBLE THE LARGER SIZE IT STANDS OUT MORE NOTE IF WHEN LOOKING AT THE COLOR BLACK REFERS TO ME WITH
111534677	65	23253	1	2	2	2	2	46	4	2	7	1	2	5	2	1	2	7	7	6	1	12	8	0	0	0	0	0	0	Because it is more high viewing in sound, because it is the triangle, it draws attention to the one with the letter
111517151	65	23253	1	2	2	2	1	23	1	2	3	1	4	5	2	1	2	7	7	6	1	12	0	0	0	0	0	0	0	Because it's less information and it's more in the face, it's more easier to see like an attention, the other
111522615	66	58709	1	2	2	2	1	54	4	2	7	1	4	1	2	1	2	7	7	7	1	34	0	0	0	0	0	0	0	because it is an alert, everything you consume you will know what you are ingesting in the organism,
111550991	66	58754	1	2	2	2	2	28	2	2	1	3	1	4	1	2	2	7	4	4	2	98	0	0	0	0	0	0	0	because he could still give other options
111542911	66	58749	1	2	2	2	2	25	2	2	7	4	1	7	1	2	2	7	7	7	1	4	23	0	0	0	0	0	0	Because it alerts more about the s≤dio and the person becomes more alert. Because coming in black is more
111617749	66	58575	1	2	2	2	1	31	2	1	5	3	4	7	2	1	2	7	7	4	1	3	0	0	0	0	0	0	0	Because he draws more attention to the issue of the sound. If it were for more information, it would be the second
111548730	66	58532	1	2	2	2	1	20	1	1	4	5	2	5	2	1	2	6	6	2	1	17	0	0	0	0	0	0	0	because he gives more danger sign the triangle means beware
111527030	66	58754	1	2	2	2	2	18	1	2	5	1	4	5	2	2	2	6	7	7	1	18	0	0	0	0	0	0	0	because he can understand more
111606132	66	58662	1	2	2	2	1	55	4	2	3	2	1	7	2	1	2	7	7	7	1	20	0	0	0	0	0	0	0	because it stands out more because of the triangle, more detailed
111561416	65	23253	1	2	2	2	2	40	3	1	7	4	4	5	2	1	2	7	7	7	1	23	32	0	0	0	0	0	0	Because he says loudly, he explains a lot, he talks about health here
111526736	66	23045	1	2	2	2	2	50	4	1	1	5	5	5	1	2	2	7	99	6	1	12	0	0	0	0	0	0	0	because he is more visible
111530649	66	58644	1	2	2	2	1	36	3	2	7	5	1	6	2	1	2	7	1	1	1	3	0	0	0	0	0	0	0	Because he is better highlighted
111550212	66	23250	1	2	2	2	2	47	4	1	3	3	4	7	2	2	2	7	1	7	2	3	6	0	0	0	0	0	0	because he is more like a type, he is more square and bigger and attracts more attention if he were May
111533816	66	58532	1	2	2	2	1	30	2	2	6	3	4	6	1	1	2	4	4	3	1	3	0	0	0	0	0	0	0	because it's more flashy, it draws more attention
111561641	66	58532	1	2	2	2	2	25	2	1	6	4	2	4	2	2	2	5	4	6	1	18	0	0	0	0	0	0	0	because it is clearer it explains better
111614453	66	58754	1	2	2	2	1	35	3	1	2	3	1	1	2	1	2	5	7	7	1	3	0	0	0	0	0	0	0	because it is easier to identify for children and the elderly
111536297	66	21174	1	2	2	2	2	41	3	1	7	3	4	7	1	1	1	7	7	7	1	3	23	0	0	0	0	0	0	because it is visually better to see the highlight in the product that contains a lot of sodium
111523914	66	58749	1	2	2	2	2	50	4	1	5	5	1	5	2	2	2	7	7	7	1	32	0	0	0	0	0	0	0	Because it in excess is bad for health (the healthy)
111568976	66	58710	1	2	2	2	2	20	1	2	7	3	4	7	2	1	2	6	7	7	1	18	8	0	0	0	0	0	0	because it is lighter, the letters are big and highlighted
111525991	66	58532	1	2	2	2	2	40	3	2	7	3	1	5	1	1	2	7	7	7	1	3	0	0	0	0	0	0	0	because he is more prominent
111564511	66	58532	1	2	2	2	2	34	2	1	6	4	4	6	2	1	2	7	7	7	2	10	0	0	0	0	0	0	0	because it would be more specified on the label
111544106	66	58532	1	2	2	2	2	36	3	1	1	3	4	4	1	1	2	7	7	7	1	18	0	0	0	0	0	0	0	because he explains more easily, people's language
111547254	66	23139	1	2	2	2	2	37	3	2	1	3	5	1	2	1	2	7	7	7	1	12	32	0	0	0	0	0	0	because it is highlighted more visible for us to have one more, little notion of the risk that the gen
111521320	66	58518	1	2	2	2	1	28	2	2	6	3	5	5	2	1	2	7	7	1	1	3	0	0	0	0	0	0	0	because he is already identifying the product
111543809	66	21174	1	2	2	2	2	48	4	2	7	3	4	7	1	1	2	7	7	7	1	24	0	0	0	0	0	0	0	because it clearly shows the product is not good for health because it reports high sodium content
111524002	66	58808	1	2	2	2	1	40	3	2	3	4	1	4	2	1	2	6	7	4	1	3	23	0	0	0	0	0	0	because it stands out more, /it is written, notice from the ministry of health and it is written that product
111550213	66	23250	1	2	2	2	2	49	4	2	1	3	4	7	1	2	1	7	7	7	1	3	0	0	0	0	0	0	0	because it has more prominence and is easier to visualize and understand. anyone even if not
111620692	66	58711	1	2	2	2	1	28	2	2	7	3	4	7	2	1	2	7	7	7	2	13	0	0	0	0	0	0	0	because it has the option of containing more information, by inserting information about the food, ess
111534195	66	58614	1	2	2	2	1	45	4	2	1	5	2	3	2	1	2	5	7	7	2	98	0	0	0	0	0	0	0	because it has a round circle indicating the highest sodium content
111524831	66	23463	1	2	2	2	1	45	4	1	5	3	4	5	2	1	2	5	4	3	1	12	0	0	0	0	0	0	0	because it would have a more easily identifiable signal.
111545121	66	58590	1	2	2	2	2	39	3	2	7	3	4	5	2	1	2	7	7	7	2	24	0	0	0	0	0	0	0	because he would bring the sodium levels and everything
111519325	66	23463	1	2	2	2	2	55	4	2	5	5	5	5	2	2	2	5	7	7	2	25	0	0	0	0	0	0	0	because it comes more information. jß is there indicating you
111564108	66	58754	1	2	2	2	2	45	4	1	2	3	1	2	2	2	2	7	7	7	1	23	0	0	0	0	0	0	0	because below it talks about the ministry of health
111542963	65	23253	1	2	2	2	1	39	3	2	7	5	4	7	1	2	2	7	7	7	1	8	0	0	0	0	0	0	0	Because this one is more willing, the person would understand and this other one is not, the letter is more written
111519575	66	58754	1	2	2	2	2	50	4	2	7	3	2	4	1	1	2	7	6	7	2	98	0	0	0	0	0	0	0	because this one can put the specs on the side
111523238	66	23111	1	2	2	2	2	32	2	2	5	5	5	4	2	1	2	7	5	4	1	17	0	0	0	0	0	0	0	because this symbol has a warning sign the triangle symbols have always been warning signs
111537395	66	23250	1	2	2	2	2	18	1	1	3	2	2	4	2	2	1	7	7	7	2	99	0	0	0	0	0	0	0	because this one has something that I can research it has something significant, I don't know
111624168	66	58687	1	2	2	2	2	48	4	2	7	5	2	1	2	1	2	6	7	5	1	18	0	0	0	0	0	0	0	because this one has more prominence, it is clearer for the person to see and understand
111539803	65	23072	1	2	2	2	2	49	4	2	7	3	5	4	1	1	2	7	7	3	2	31	0	0	0	0	0	0	0	Because this one has less sound. I found it cuter and more round
111520651	66	58644	1	2	2	2	1	25	2	1	5	4	1	3	2	1	1	5	6	2	1	24	0	0	0	0	0	0	0	Because dissensions are loud in sound
111564586	66	23250	1	2	2	2	2	22	1	2	1	3	2	5	1	1	2	5	7	5	1	23	32	0	0	0	0	0	0	because it is written ministry of health so it speaks of health to me that's it
111544476	66	58622	1	2	2	2	2	19	1	2	6	3	4	7	2	1	2	6	7	6	1	37	0	0	0	0	0	0	0	because you are specifying better, because of the triangle, you are explaining better, for example bro
111551664	66	23246	1	2	2	2	2	30	2	1	3	3	4	5	1	2	2	7	7	7	2	24	0	0	0	0	0	0	0	because you are identifying the amount of sodium
111545234	66	58694	1	2	2	2	1	20	1	1	4	4	4	5	1	1	2	6	7	7	2	98	0	0	0	0	0	0	0	because it's indicating research, it has a poll symbol
111527066	66	23139	1	2	2	2	2	49	4	1	7	3	2	3	2	2	2	7	6	5	1	38	0	0	0	0	0	0	0	because it is indicating that it is healthier
111534943	66	58686	1	2	2	2	1	49	4	2	5	3	4	3	2	1	2	7	7	7	1	24	0	0	0	0	0	0	0	because it is more detailed, the detail is more visible, which is high in sound and also has the name
111570262	66	58601	1	2	2	2	2	42	3	2	7	3	5	7	2	2	2	7	7	6	1	25	0	0	0	0	0	0	0	because it's more explanatory
111552360	66	58823	1	2	2	2	2	44	3	1	1	5	1	1	1	1	1	1	7	7	1	24	0	0	0	0	0	0	0	because it is easier to read because it has a high sodium content.
111517149	66	23342	1	2	2	2	2	36	3	1	1	4	4	5	1	1	2	7	7	6	1	12	23	0	0	0	0	0	0	because it is more visible it is well explained with a health mystery
111519940	66	58727	1	2	2	2	2	54	4	1	1	1	2	2	2	2	2	7	7	7	2	16	0	0	0	0	0	0	0	because I found it more represented, it is showing more that it has a lot of high in sound.
111615366	66	58687	1	2	2	2	2	51	4	2	2	5	5	3	1	1	2	1	2	3	2	38	0	0	0	0	0	0	0	because I think he has proteins, for health /I think he will be better for health /he vsi m
111525787	66	58710	1	2	2	2	2	55	4	2	7	1	4	6	2	2	2	7	7	7	2	38	0	0	0	0	0	0	0	because I don't like those who are sick, I avoid it, it's bad, noodles, cheeps, I totally disapprove
111539377	66	58727	1	2	2	2	2	41	3	1	7	1	4	4	2	1	2	1	7	5	1	24	0	0	0	0	0	0	0	because I work in the area of ​​health and it is the ministry of health that is warning and if it is the minister of health
111542533	66	58709	1	2	2	2	1	34	2	1	4	3	1	5	2	1	2	7	7	7	1	98	0	0	0	0	0	0	0	because it talks about health, and it's a very well-known symbol, I've seen a symbol like that
111531934	66	58579	1	2	2	2	1	20	1	1	7	5	4	4	1	1	2	7	6	4	1	3	32	0	0	0	0	0	0	because it speaks of health, more striking
111521262	66	23463	1	2	2	2	2	30	2	2	5	3	4	7	1	1	2	7	7	7	1	23	17	0	0	0	0	0	0	because it says that the ministry of health is warning. the triangle means preference, to give
111526217	66	58749	1	2	2	2	1	49	4	2	1	3	2	7	2	2	2	7	6	5	1	12	0	0	0	0	0	0	0	Because it's in the front. have more vision
111524003	66	58808	1	2	2	2	2	54	4	2	7	5	2	6	1	1	2	7	7	7	1	20	0	0	0	0	0	0	0	because it would be well highlighted / because it has black in the symbol, it highlights more, people see it more easily
111565550	66	23045	1	2	2	2	1	33	2	2	7	3	4	7	2	1	2	7	7	5	1	18	11	0	0	0	0	0	0	because it became clearer more objective
111521626	66	58601	1	2	2	2	2	25	2	1	5	5	2	7	1	2	1	7	7	6	2	24	0	0	0	0	0	0	0	because i say the sodium
111530191	66	58799	1	2	2	2	1	28	2	2	6	2	1	2	2	1	2	7	6	1	1	14	0	0	0	0	0	0	0	because it identifies more, the drawing explaining more the reason
111547256	66	23139	1	2	2	2	2	32	2	2	7	3	4	7	2	1	2	7	7	7	2	24	0	0	0	0	0	0	0	because it indicates the exhausted amount of sodium
111550214	66	23250	1	2	2	2	1	20	1	2	6	3	2	7	2	2	1	2	7	5	1	24	18	0	0	0	0	0	0	because you are already talking about high sodium content, it makes it clearer for the consumer
111556921	66	58709	1	2	2	2	2	24	1	2	7	3	4	7	2	1	2	7	7	7	1	20	0	0	0	0	0	0	0	because it is already written here and the triangle symbol is already attention
111568009	66	58754	1	2	2	2	1	48	4	2	7	3	4	6	2	1	2	7	7	7	1	32	0	0	0	0	0	0	0	because you're already specifying here that it's bad
111538042	66	58601	1	2	2	2	2	25	2	2	7	1	5	7	2	1	1	7	1	1	1	32	0	0	0	0	0	0	0	because I've had health problems due to lack of information and not knowing that I had so much sodium
111560878	66	58599	1	2	2	2	1	52	4	2	7	5	5	7	2	2	2	1	7	7	2	98	0	0	0	0	0	0	0	because it's called typolent and detail people don't usually read only to see
111526712	66	58704	1	2	2	2	1	46	4	2	1	5	5	2	2	1	2	2	7	7	1	17	0	0	0	0	0	0	0	Because it shows me alert, it stands out more because it is a triangle, they should put it in parentheses
111535728	66	58522	1	2	2	2	1	19	1	1	3	3	4	5	2	1	1	5	6	5	1	25	0	0	0	0	0	0	0	because it shows the most explained information of the product
111535913	66	58532	1	2	2	2	2	20	1	2	7	5	4	7	1	1	2	7	7	3	1	12	0	0	0	0	0	0	0	because at the time of viewing it draws more attention the other is very simple
111560907	66	58727	1	2	2	2	1	18	1	2	5	3	1	3	2	1	1	5	7	7	2	98	0	0	0	0	0	0	0	because in my opinion, this research symbol symbolizes that we should seek to know more informationτ⌡
111550878	66	58799	1	2	2	2	1	42	3	1	6	1	3	3	2	2	2	6	7	5	1	98	0	0	0	0	0	0	0	because the label says my health
111551276	66	58582	1	2	2	2	2	38	3	2	5	3	4	4	2	1	2	5	7	6	2	25	0	0	0	0	0	0	0	Because the two have more information
111544470	66	58622	1	2	2	2	2	41	3	1	6	4	5	4	1	1	2	7	3	1	2	38	0	0	0	0	0	0	0	because it seems healthier, it doesn't know how to explain it, I don't know
111529565	66	23045	1	2	2	2	2	36	3	1	1	1	5	6	2	1	2	7	7	7	2	25	0	0	0	0	0	0	0	because you can put information
111517571	66	58823	1	2	2	2	2	28	2	2	5	3	4	7	1	1	2	5	6	5	2	13	0	0	0	0	0	0	0	because it can contain more information for its space in the format.
111625755	66	58704	1	2	2	2	1	37	3	1	2	3	1	7	2	1	2	7	7	6	2	13	0	0	0	0	0	0	0	Because I could put more information inside the lines
111521545	66	58635	1	2	2	2	1	21	1	2	7	3	1	7	2	1	2	7	7	7	1	20	0	0	0	0	0	0	0	because it would look more flashy because of the triangle that draws more attention than a description
111557127	66	23045	1	2	2	2	2	35	3	2	3	5	4	1	1	1	2	7	7	7	2	32	0	0	0	0	0	0	0	because it would be harmful to our health
111541905	66	58582	1	2	2	2	1	40	3	2	7	3	4	7	2	1	2	5	7	7	2	24	0	0	0	0	0	0	0	Why are you showing loud in s≤dio
111553930	66	58799	1	2	2	2	1	36	3	1	7	1	1	5	2	1	1	5	7	7	1	32	0	0	0	0	0	0	0	because it is indicating not to use the product, you can use it and harm your health
111566524	66	58518	1	2	2	2	2	18	1	1	3	3	5	5	2	1	2	7	7	6	2	98	0	0	0	0	0	0	0	because it has the rating
111537082	66	58687	1	2	2	2	1	50	4	1	5	3	4	4	1	1	2	7	7	6	2	98	0	0	0	0	0	0	0	because you can put references and have more illustrations. percentage of each type of thing
111517184	66	58799	1	2	2	2	2	33	2	1	5	5	2	6	2	2	2	5	7	7	1	23	0	0	0	0	0	0	0	because it has written ministry of health
111528131	66	58585	1	2	2	2	2	38	3	2	5	3	4	4	2	1	2	5	7	4	2	13	0	0	0	0	0	0	0	because there is space to specify sodium , sugar , trans fats
111522488	66	58532	1	2	2	2	1	43	3	1	3	3	2	3	1	2	2	1	7	7	1	98	0	0	0	0	0	0	0	because it has identification
111546917	66	58532	1	2	2	2	1	37	3	2	7	3	5	4	2	1	1	5	6	4	1	25	0	0	0	0	0	0	0	because there is more information
111539687	66	58599	1	2	2	2	2	49	4	1	4	3	2	6	1	1	2	7	7	7	1	23	0	0	0	0	0	0	0	because it has a ministry of health
111539373	66	58704	1	2	2	2	2	27	2	1	7	3	1	7	1	1	2	4	7	7	1	17	0	0	0	0	0	0	0	Because it has the format of attention, danger
111519125	66	58829	1	2	2	2	2	35	3	1	7	1	4	5	1	2	1	7	7	1	1	23	0	0	0	0	0	0	0	because it has the ministry of health, because the ministry of health represents us, I can buy it, because
111619916	66	58687	1	2	2	2	2	43	3	1	6	3	2	7	2	2	2	7	2	2	1	23	32	0	0	0	0	0	0	because it has the name of the Ministry of Health, if you talk about health for me it's better
111522104	66	58832	1	2	2	2	2	33	2	1	1	3	4	7	1	1	1	7	1	1	1	23	8	0	0	0	0	0	0	because it has the name Ministry of Health, it would be a resolved thing of more trust and health improvement
111551719	65	23253	1	2	2	2	1	51	4	1	7	5	5	7	1	1	2	7	7	5	1	23	29	0	0	0	0	0	0	Because it has the symbol of the ministry of health and the word high and what government is acting on top
111532628	66	58585	1	2	2	2	1	37	3	2	1	5	5	5	1	1	2	7	7	7	2	13	0	0	0	0	0	0	0	because it would have more options in the product information
111523888	66	58727	1	2	2	2	1	42	3	2	3	1	2	6	2	1	1	7	7	7	2	24	0	0	0	0	0	0	0	because it will be more specified on the label what you have in large quantities. i.e. fat, sodium
111533036	66	58601	1	2	2	2	1	33	2	2	2	4	4	3	2	1	2	1	7	4	1	98	0	0	0	0	0	0	0	because the second doesn't specify anything
111517933	66	58617	1	2	2	2	2	25	2	2	7	3	4	5	2	1	2	7	7	1	1	11	0	0	0	0	0	0	0	because the information is already fast, direct
111530248	66	58686	1	2	2	2	1	22	1	1	2	5	4	2	2	1	2	7	7	7	1	17	0	0	0	0	0	0	0	because I think Θ is more of an alert symbol, because of the triangle that represents alert, symbol≤
111528721	66	58730	1	2	2	2	2	28	2	1	5	1	2	3	2	1	2	7	1	2	1	20	0	0	0	0	0	0	0	because it gives a better highlight so people can see it because it's a black triangle
111625675	66	58645	1	2	2	2	2	53	4	1	1	4	2	6	2	2	1	7	7	7	1	23	0	0	0	0	0	0	0	pq says ministry of health
111519157	66	58686	1	2	2	2	1	29	2	1	5	3	4	2	2	1	2	7	7	7	1	20	23	17	0	0	0	0	0	pq is more eye-catching to draw people's attention, the black triangle is more eye-catching, so write
111617636	66	58730	1	2	2	2	2	32	2	1	2	5	4	3	2	1	2	3	3	7	1	3	20	0	0	0	0	0	0	because it's easier to identify because in addition to what is written there is a black drawing that says it's bad for you
111612544	66	58730	1	2	2	2	2	37	3	2	7	3	2	5	2	1	2	7	7	7	1	12	0	0	0	0	0	0	0	because it is more visible, clearer to read, it would be easier to identify printed on the packaging
111526171	66	58617	1	2	2	2	1	35	3	2	6	3	2	4	1	1	2	6	7	7	1	3	0	0	0	0	0	0	0	because he draws more attention
111549324	66	58730	1	2	2	2	2	36	3	1	7	3	1	6	1	1	2	7	7	2	1	20	0	0	0	0	0	0	0	because it draws more attention to sodium the triangle is a way to draw attention to sodium
111542338	66	23109	1	2	2	2	1	28	2	1	7	3	5	4	2	1	2	7	7	2	1	20	11	0	0	0	0	0	0	because it is more direct, it highlights the information that you are inserting inside the triangle better
111526278	66	58686	1	2	2	2	2	44	3	2	7	3	4	6	2	1	2	7	2	1	1	23	24	0	0	0	0	0	0	because it says that it contains sodium, because the sodium is more specific and that I have been inspected by the ministry
111544576	66	58566	1	2	2	2	1	47	4	2	1	5	2	1	2	1	2	7	5	1	2	24	0	0	0	0	0	0	0	because this one is loud in sound because the other one is not good advertising
111546945	66	58730	1	2	2	2	1	23	1	2	3	3	4	4	2	1	2	5	7	6	2	98	0	0	0	0	0	0	0	because aesthetically it looks better, it is more pleasing to the eyes and more subtle, good does not remain as a warning
111619209	66	58621	1	2	2	2	1	24	1	1	2	3	4	7	2	1	2	7	5	6	1	17	23	0	0	0	0	0	0	because I think the first symbol would scare more, a sign and warning. you see a triangle and you know that
111614115	66	58730	1	2	2	2	1	33	2	1	3	2	2	99	1	2	2	7	1	1	2	20	0	0	0	0	0	0	0	because you love me better the drawing the fight and the sign of vision makes us see only the drawing itself
111531179	66	58730	1	2	2	2	1	45	4	2	5	3	4	6	2	1	2	7	7	5	1	20	0	0	0	0	0	0	0	because the triangle draws attention like a traffic sign comes to your mind which is a sign of attention
111516253	66	58686	1	2	2	2	2	20	1	2	7	3	4	7	2	1	1	7	7	1	1	23	0	0	0	0	0	0	0	because I noticed that there is something involving the Ministry of Health, s≤
111516957	66	58730	1	2	2	2	1	39	3	2	6	5	4	5	2	1	2	7	7	6	1	25	0	0	0	0	0	0	0	because it's stamped, it's more explained that it's been saying a high level of sound, even a layman understands
111624045	66	58634	1	2	2	2	2	27	2	2	5	3	4	4	2	1	2	5	7	2	2	19	0	0	0	0	0	0	0	Why do you have the magnifying glass?
111517598	66	58714	1	2	2	2	2	26	2	1	6	3	2	5	2	1	2	7	7	7	1	23	24	0	0	0	0	0	0	pq has written m health is indicating that it has less health that has more fat and sugar in the product,
111516782	66	58660	1	2	2	2	2	39	3	2	4	3	4	4	2	2	2	7	7	1	2	25	0	0	0	0	0	0	0	because has more information
111520666	66	58749	1	2	2	2	1	36	3	1	3	4	2	1	1	2	2	5	7	7	1	25	11	24	0	0	0	0	0	for me he's getting more information, he's being direct. because it is written high s≤dio and minimal sa
111518672	66	58687	1	2	2	2	2	38	3	1	4	3	2	2	1	1	2	5	7	7	1	28	0	0	0	0	0	0	0	when we see a symbol like that, we are already on alert, because it is known on sign boards
111609985	66	58704	1	2	2	2	2	38	3	2	7	1	2	7	1	1	2	7	7	7	2	24	0	0	0	0	0	0	0	When you go to buy something, this seal appears indicating whether or not you have a lot of healthy
111619411	66	58634	1	2	2	2	2	20	1	2	7	3	2	7	2	2	1	7	6	4	1	3	0	0	0	0	0	0	0	that draws the most attention
111526245	66	58660	1	2	2	2	1	39	3	2	7	3	4	3	2	1	1	7	7	6	2	19	0	0	0	0	0	0	0	spyglass symbol
111543166	66	58601	1	2	2	2	1	35	3	1	5	5	1	1	2	2	2	7	7	7	1	12	0	0	0	0	0	0	0	Tall symbol and larger vision
111546345	66	58808	1	2	2	2	2	39	3	1	7	5	4	7	1	1	2	7	7	1	1	20	17	0	0	0	0	0	0	symbol drew more attention/ by the triangle in the symbol, warning that sodium is dangerous.
111543299	66	58626	1	2	2	2	1	54	4	1	2	3	4	3	2	1	1	3	7	5	1	34	0	0	0	0	0	0	0	alert symbol
111543487	66	58808	1	2	2	2	2	18	1	1	5	3	4	6	2	2	2	5	4	5	1	18	38	24	0	0	0	0	0	symbol is clearer,/ and an alert the symbol appears to be risky,/ alert for the amount of sodium
111539739	66	58808	1	2	2	2	2	40	3	1	4	2	4	5	2	2	1	5	6	6	2	19	0	0	0	0	0	0	0	symbol is more important because it is a magnifying glass / draws attention, I can see better what is being
111536823	66	58808	1	2	2	2	2	28	2	2	7	5	2	7	2	1	2	7	7	7	1	24	0	0	0	0	0	0	0	symbol says that the product has a lot of sodium, it's highlighted so I don't buy the product.
111614837	66	23348	1	2	2	2	2	48	4	1	7	3	1	3	2	1	2	7	7	7	1	38	0	0	0	0	0	0	0	symbol that sends attention
111527065	66	23139	1	2	2	2	2	25	2	2	6	4	4	6	2	1	2	6	7	7	1	17	0	0	0	0	0	0	0	similarity with chemical or toxic products
111547804	66	58575	1	2	2	2	1	19	1	2	7	5	4	7	1	1	2	7	6	5	1	18	25	0	0	0	0	0	0	Simplicity in the format and amount of information. The other Θ is very complex and loaded.
111526420	66	58530	1	2	2	2	2	49	4	2	4	4	4	5	2	2	2	7	7	7	1	3	0	0	0	0	0	0	0	it's well highlighted
111540757	66	58530	1	2	2	2	2	45	4	1	99	3	4	4	1	2	2	4	4	7	1	18	0	0	0	0	0	0	0	it's well explained
111517450	66	58553	1	2	2	2	1	38	3	1	7	3	4	5	2	1	2	5	5	6	1	14	0	0	0	0	0	0	0	it's much more presentable, the person catches the eye and pays attention to this symbol here, there's more
111539058	66	58518	1	2	2	2	1	43	3	2	5	3	4	2	2	1	2	5	5	7	1	2	0	0	0	0	0	0	0	you explained already
111530779	66	58771	1	2	2	2	2	25	2	2	5	5	2	6	2	1	2	6	7	6	1	25	0	0	0	0	0	0	0	you are more explanatory
111623216	66	58730	1	2	2	2	1	50	4	2	5	4	4	5	2	1	2	7	7	7	1	12	18	0	0	0	0	0	0	you're more visible and explained you're more visible to understand what's written in it you're more appealing
111549699	66	58832	1	2	2	2	1	54	4	1	3	4	2	1	1	2	1	7	7	7	1	17	20	0	0	0	0	0	0	you are more visible a black triangle I see from afar its size good and visible warning about the s≤d
111542710	66	58530	1	2	2	2	2	25	2	1	6	3	2	5	2	2	2	6	7	7	1	3	0	0	0	0	0	0	0	it's to understand better draws more attention
111523967	66	58616	1	2	2	2	1	40	3	2	5	3	4	7	2	1	2	7	7	5	1	20	0	0	0	0	0	0	0	Size, well signposted the black color itself draws attention and the triangle draws attention
111519361	66	58771	1	2	2	2	1	33	2	1	2	3	3	1	2	2	1	3	7	7	1	23	0	0	0	0	0	0	0	has the indication of the Ministry of Health
111544419	66	58645	1	2	2	2	1	25	2	2	5	3	5	7	2	1	2	7	1	1	2	13	0	0	0	0	0	0	0	there is more space for this information
111521322	66	58518	1	2	2	2	1	54	4	2	7	1	1	7	1	1	2	7	7	7	2	3	0	0	0	0	0	0	0	have more identification
111537668	66	58575	1	2	2	2	2	53	4	1	5	5	4	5	2	1	2	7	6	7	2	25	0	0	0	0	0	0	0	There is more information about the amount of sugar or sodium, because in the products of the previous cards
111547230	66	58530	1	2	2	2	1	51	4	2	7	3	4	6	2	1	2	7	7	7	2	19	12	0	0	0	0	0	0	it has the label of a magnifying glass and you can see what is in the package is clearer to read
111528445	66	58553	1	2	2	2	2	45	4	1	6	1	4	4	2	2	2	5	7	5	1	98	0	0	0	0	0	0	0	there is healthy, so that people are aware, because you kill yourself, you kill yourself consciously
111546558	66	58626	1	2	2	2	2	41	3	1	4	4	2	5	1	2	2	5	4	7	1	25	0	0	0	0	0	0	0	three more information
111548167	66	58660	1	2	2	2	2	36	3	2	3	3	2	6	1	1	2	7	7	7	1	24	0	0	0	0	0	0	0	specifically comes the sodium
111713165	66	21174	1	2	2	2	2	38	3	1	1	3	4	5	1	1	2	4	5	5	1	3	24	0	0	0	0	0	0	the image denotes more attention being informative for those who cannot read it draws more attention to a laugh
111712461	66	58599	1	2	2	2	2	40	3	2	4	2	2	7	2	1	1	3	6	7	2	30	0	0	0	0	0	0	0	I think it's better
111712462	66	58599	1	2	2	2	1	19	1	1	5	1	4	6	1	1	2	7	7	7	1	3	0	0	0	0	0	0	0	draws more attention
111653685	66	58694	1	2	2	2	1	43	3	1	7	2	4	1	2	1	2	7	7	7	1	14	0	0	0	0	0	0	0	would draw more attention. the illustration draws more attention than what is written
111646392	66	23470	1	2	2	2	2	34	2	2	7	3	4	7	2	1	2	7	7	5	1	18	24	0	0	0	0	0	0	makes clear the message that it poses a risk to health
111628790	66	58616	1	2	2	2	2	19	1	2	7	3	4	7	2	1	2	5	7	3	1	18	0	0	0	0	0	0	0	Ds to understand better
111657094	66	23470	1	2	2	2	1	34	2	2	7	3	4	5	2	1	2	7	6	4	1	18	20	0	0	0	0	0	0	It is clear the information that is visually easier to understand the symbol in the black triangle of the u
111715151	66	58709	1	2	2	2	2	30	2	2	5	3	4	5	1	2	1	7	5	7	1	12	0	0	0	0	0	0	0	it is easier to identify because you already see it written
111658832	66	58621	1	2	2	2	1	29	2	1	99	3	2	5	1	1	1	7	6	6	1	12	0	0	0	0	0	0	0	she addresses more, he stands out more. s≤
111677390	66	58621	1	2	2	2	1	18	1	1	4	1	4	5	2	2	2	7	6	3	1	17	0	0	0	0	0	0	0	she stands out the most. we have understood that this symbol means a warning, as for example here
111739080	66	58635	1	2	2	2	1	29	2	2	5	4	4	3	1	2	2	3	5	7	2	12	0	0	0	0	0	0	0	it draws more attention seems more informative because it draws more attention to the data than to the
111712579	66	58621	1	2	2	2	2	54	4	2	7	3	5	7	2	1	2	7	7	7	1	4	0	0	0	0	0	0	0	it draws more attention because the black background
111646791	66	58662	1	2	2	2	2	43	3	1	7	1	2	1	2	2	2	7	7	7	1	12	0	0	0	0	0	0	0	it is more visible.
111731534	66	58704	1	2	2	2	1	43	3	1	5	1	4	3	2	1	2	7	7	5	1	3	0	0	0	0	0	0	0	He is more flashy
111629776	66	58694	1	2	2	2	2	41	3	1	7	1	4	7	2	1	2	7	7	4	2	98	0	0	0	0	0	0	0	he already makes it specific that you're taking poison home
111641456	66	58694	1	2	2	2	2	38	3	2	7	4	5	6	2	1	2	7	7	7	1	34	0	0	0	0	0	0	0	it already symbolizes an alert
111641645	66	58566	1	2	2	2	1	40	3	1	1	4	2	3	1	2	1	6	7	3	1	25	0	0	0	0	0	0	0	he looks more clearly, the other only has a black belt the other has more vision
111639924	66	23246	1	2	2	2	1	28	2	2	2	1	4	5	1	1	2	6	7	7	1	24	0	0	0	0	0	0	0	this tß indicating the high amount of sodium
111655416	66	58711	1	2	2	2	1	20	1	1	5	1	2	7	1	1	2	1	1	7	1	18	29	0	0	0	0	0	0	the warning is clearer. it is only more explained it is written self in sodium
111714964	66	58599	1	2	2	2	2	27	2	2	7	3	4	7	1	1	2	7	5	7	1	3	18	0	0	0	0	0	0	is more highlighted and more explain
111714386	66	58829	1	2	2	2	1	29	2	2	7	3	4	6	1	1	2	7	7	7	1	29	0	0	0	0	0	0	0	it is more written aloud in sound and handwriting of the older person to read, sometimes they do not pay attention
111634946	66	58622	1	2	2	2	1	49	4	1	5	3	4	4	1	1	1	5	4	3	1	25	0	0	0	0	0	0	0	this would be loud in sound, show more, specify more
111721430	66	58709	1	2	2	2	1	53	4	2	7	3	4	3	1	1	2	3	4	1	1	17	0	0	0	0	0	0	0	this symbol is already an international standard, warning
111727318	66	21174	1	2	2	2	2	44	3	1	7	3	4	7	2	1	2	7	7	5	1	18	34	0	0	0	0	0	0	I found it is clearer it has more prominence being its communication better as an alert only
111663722	66	58633	1	2	2	2	1	19	1	2	7	3	5	5	2	2	1	7	4	5	2	3	19	0	0	0	0	0	0	I thought he drew more attention because of the little telescope
111716224	66	58709	1	2	2	2	1	21	1	1	7	3	4	7	2	1	2	7	4	5	1	3	17	27	0	0	0	0	0	I think it will pollute the product image less, and being a triangle draws more attention to
111658378	66	58711	1	2	2	2	2	45	4	2	7	3	4	5	1	1	2	7	7	7	1	34	12	4	0	0	0	0	0	I think it is more visible, people will better understand the risk that the product has as a
111628916	66	58832	1	2	2	2	2	18	1	2	5	4	2	3	2	1	2	7	7	7	2	13	12	0	0	0	0	0	0	I liked this number 2 because it has space to be filled with the amounts of sodium lines
111628111	66	58529	1	2	2	2	1	40	3	2	7	5	5	7	1	2	1	7	7	7	2	3	24	0	0	0	0	0	0	It would indicate more prominently the amount of sugar, sodium
111646012	66	23246	1	2	2	2	1	43	3	1	7	3	4	1	2	1	2	7	7	1	2	18	0	0	0	0	0	0	0	clearer more perceptive
111635446	66	58617	1	2	2	2	2	39	3	1	2	3	4	6	2	1	2	6	7	3	1	10	0	0	0	0	0	0	0	more specific
111640159	66	23348	1	2	2	2	1	38	3	2	4	3	1	5	2	1	2	6	7	2	1	25	0	0	0	0	0	0	0	more explanatory the sodium it has
111631207	66	23348	1	2	2	2	1	23	1	2	3	3	4	5	1	1	2	7	7	5	1	98	0	0	0	0	0	0	0	more intuitive
111712168	66	58832	1	2	2	2	1	45	4	1	7	3	4	3	2	2	1	7	7	7	1	20	23	0	0	0	0	0	0	reason the black triangle draws more attention symbol attention the ministry of health being in a relationship
111641489	66	23470	1	2	2	2	1	53	4	1	6	3	3	5	2	1	2	6	5	6	2	99	0	0	0	0	0	0	0	us
111652645	65	23072	1	2	2	2	2	29	2	2	3	4	4	1	1	2	1	7	7	4	1	23	29	0	0	0	0	0	0	The format is written by the Ministry of Health. would draw more attention, because the word written in
111667395	66	58621	1	2	2	2	1	55	4	2	6	3	1	6	2	1	2	7	5	1	1	12	6	0	0	0	0	0	0	by visibility, his visibility is greater. the responsibility to use or not ? larger.
111716686	66	21174	1	2	2	2	2	47	4	2	4	1	4	3	2	1	2	5	7	5	1	24	0	0	0	0	0	0	0	by the pyramid figure / indicating high sodium content sugar fat giving more impact figure only
111639300	66	58633	1	2	2	2	2	40	3	2	7	3	4	7	1	2	1	7	7	1	1	3	24	0	0	0	0	0	0	because it highlights more than the other because it highlights in high sound and says that minimum health
111631264	66	58633	1	2	2	2	1	41	3	1	7	3	4	7	2	1	2	7	7	7	1	24	23	0	0	0	0	0	0	because this one says loud in s≤dio and the other s≤ speaks s≤dio and says the ministry of health is inspecting
111647499	66	58633	1	2	2	2	2	44	3	2	5	3	4	4	2	1	2	6	6	7	1	23	0	0	0	0	0	0	0	because number two has less information and it has more space for more information but as it doesn't have
111634649	66	58829	1	2	2	2	1	50	4	1	1	5	4	1	1	1	2	1	7	7	1	23	34	0	0	0	0	0	0	because the ministry of health is warning, because it has more content and words in writing. only
111664573	66	58582	1	2	2	2	2	38	3	1	3	3	4	3	2	1	2	7	7	7	1	24	0	0	0	0	0	0	0	Because it's too big, we'll see that you're very sick, because it's bad for your health
111648019	66	58634	1	2	2	2	1	29	2	1	1	1	2	3	2	1	1	4	7	7	1	20	0	0	0	0	0	0	0	because of the triangle
111653017	66	58829	1	2	2	2	2	50	4	1	7	1	4	3	2	1	2	7	7	1	2	14	0	0	0	0	0	0	0	because of the drawing to pay attention. only
111719401	66	21174	1	2	2	2	1	35	3	1	7	2	4	5	2	2	2	3	5	7	1	26	23	0	0	0	0	0	0	for this one with more information / in a triangle format with the identification ministry of health only
111645539	66	58829	1	2	2	2	1	30	2	2	7	3	4	5	2	1	2	5	5	4	2	29	0	0	0	0	0	0	0	hereby written aloud in health.
111632372	65	23072	1	2	2	2	2	43	3	2	7	3	4	7	2	1	2	7	7	4	1	3	4	0	0	0	0	0	0	because it draws more attention, the color in black is highlighted
111645673	65	23072	1	2	2	2	2	41	3	1	7	3	4	7	2	1	2	7	7	7	1	28	0	0	0	0	0	0	0	why remember traffic signs and danger, the message is more positive
111631835	66	58621	1	2	2	2	1	45	4	2	7	1	2	7	2	1	2	7	5	5	1	38	0	0	0	0	0	0	0	because one is tall and the other is tall. I chose this one because it is low in s≤dio
111672273	66	58729	1	2	2	2	2	38	3	1	1	3	4	1	2	1	2	7	7	7	1	20	8	0	0	0	0	0	0	because a triangle and large letters are more prominent
111733938	66	58709	1	2	2	2	2	45	4	2	7	3	4	7	2	1	2	7	7	2	1	23	0	0	0	0	0	0	0	for having the Ministry of Health at the bottom,
111714869	66	21174	1	2	2	2	1	47	4	2	7	2	1	7	2	1	2	7	7	7	1	23	3	0	0	0	0	0	0	for having a symbol for the Ministry of Health / for this symbol being very visible to see only
111725004	66	21174	1	2	2	2	1	41	3	1	1	3	1	7	1	1	2	7	1	1	1	8	0	0	0	0	0	0	0	for having an uppercase letter / being larger letters only
111640076	66	58621	1	2	2	2	2	31	2	1	3	4	4	5	1	2	1	5	7	7	1	15	28	0	0	0	0	0	0	because it draws more attention. because it is written in white letter in the black triangle. and also refers
111634943	66	58622	1	2	2	2	1	51	4	1	1	3	4	3	2	1	2	2	4	2	2	23	0	0	0	0	0	0	0	because it contains a lot of sodium, it could harm your health, so you would have to look at this symbol
111659964	66	58633	1	2	2	2	1	45	4	1	7	3	2	7	2	1	1	7	1	1	1	29	0	0	0	0	0	0	0	because it says a lot of things out loud in sound and M═NIMA health
111635656	66	58622	1	2	2	2	1	44	3	2	4	3	1	3	2	1	1	7	7	7	2	24	0	0	0	0	0	0	0	because it's high in sound, because today everything has to have a limit, the other one thought it was too much
111711209	66	23484	1	2	2	2	2	43	3	1	4	3	3	4	2	2	2	5	6	7	1	3	29	0	0	0	0	0	0	because it is high s≤dio it is very visible
111715199	66	58832	1	2	2	2	1	55	4	2	1	5	1	6	1	2	1	7	7	6	1	21	0	0	0	0	0	0	0	because it is easier to distinguish by the triangle shape the color is black from the more vision that has s≤d
111720955	66	58711	1	2	2	2	2	28	2	1	3	3	4	4	2	2	2	5	7	7	1	20	0	0	0	0	0	0	0	because it attracts more attention, it seems, it stands out more, this black triangle /to say that it has
111659965	65	23072	1	2	2	2	2	48	4	2	4	3	4	5	2	1	2	6	7	5	1	3	0	0	0	0	0	0	0	because it is more practical to look at, you squint and look carefully, because it indicates that you
111717516	66	58711	1	2	2	2	1	41	3	2	7	1	1	7	1	1	1	7	7	7	1	29	23	0	0	0	0	0	0	because he is warning loudly in sodium, I chose him because he is warning loudly in sound ministry of health
111651174	66	58711	1	2	2	2	2	42	3	1	1	5	4	1	2	2	2	3	7	7	1	12	18	0	0	0	0	0	0	because it is clear to read it in an easy way, it is easy to understand that it is an alt product
111655787	66	58832	1	2	2	2	1	38	3	2	5	3	4	7	2	1	2	7	7	5	1	12	24	23	20	0	0	0	0	because it is visible written aloud in sound and health mist I look and I see the figure you are speaking Avis
111654813	66	58633	1	2	2	2	1	45	4	1	1	3	4	1	2	2	2	1	6	6	1	23	24	0	0	0	0	0	0	because you are saying out loud in sound and ministry of health the other without information
111717229	66	23484	1	2	2	2	1	41	3	1	4	3	4	5	2	2	1	6	7	6	1	29	0	0	0	0	0	0	0	because it is more highlighted loud in s≤dio
111634041	66	58575	1	2	2	2	2	29	2	1	4	4	2	3	1	1	2	1	7	7	1	12	0	0	0	0	0	0	0	Because it's better explained that it has sodium and easier for people to recognize.
111633217	66	23246	1	2	2	2	2	51	4	2	3	3	4	5	2	1	2	1	1	5	2	98	0	0	0	0	0	0	0	because I think it is possible to better specify the harmful elements of the product
111639263	66	23111	1	2	2	2	2	44	3	1	7	3	1	7	2	2	1	6	7	7	1	21	0	0	0	0	0	0	0	because it identifies better, you can observe more because it is a larger symbol that is easy to identify.
111711208	66	23484	1	2	2	2	1	54	4	2	7	3	4	7	2	1	2	7	7	7	1	24	0	0	0	0	0	0	0	because you are already saying that the product is high in sound and stands out better
111711210	66	23484	1	2	2	2	2	25	2	2	5	5	4	5	1	1	2	5	7	5	1	23	0	0	0	0	0	0	0	because more ministry of health words i would just change the color to red and yellow
111628721	66	58704	1	2	2	2	2	19	1	2	7	5	2	5	1	2	2	7	7	6	1	25	0	0	0	0	0	0	0	Because it shows more information
111719045	66	58711	1	2	2	2	1	49	4	1	1	5	4	1	1	2	2	1	7	7	1	12	0	0	0	0	0	0	0	because the emblem is most seen by the elderly or those who have vision problems, the sound and salt
111711211	66	23484	1	2	2	2	2	44	3	1	7	4	4	4	2	1	2	6	7	7	1	17	0	0	0	0	0	0	0	because the shape of the black pyramid calls me more attention that offers some kind of risk
111642851	66	58633	1	2	2	2	1	30	2	1	6	3	4	7	2	1	2	7	7	4	1	14	23	0	0	0	0	0	0	because his format draws more attention and he mentions the ministry of health too
111720843	66	23484	1	2	2	2	1	36	3	1	3	3	4	5	1	2	1	7	5	7	1	37	0	0	0	0	0	0	0	because the transgenic also already has the triangle
111643471	66	23246	1	2	2	2	2	48	4	1	6	5	4	4	1	2	2	7	7	7	1	98	0	0	0	0	0	0	0	because it harms more
111629731	66	58687	1	2	2	2	1	37	3	2	7	1	5	1	1	2	2	7	7	7	1	23	0	0	0	0	0	0	0	because it has highlighted the health ministry /troxe security passed security
111640872	66	23045	1	2	2	2	2	30	2	2	7	3	4	5	2	1	1	7	7	6	1	98	0	0	0	0	0	0	0	possibly it will have fewer characters than the other one so it will be easier to read than the other one
111628844	66	58566	1	2	2	2	2	44	3	1	5	1	2	4	2	2	2	2	3	2	1	98	0	0	0	0	0	0	0	because I thought I could have it on the label
111632311	66	58566	1	2	2	2	1	41	3	2	7	4	4	6	2	2	2	5	7	7	1	24	0	0	0	0	0	0	0	pq has high in s≤dio Ministry of Health
111648018	66	58634	1	2	2	2	1	52	4	2	4	4	5	2	1	2	2	5	6	4	2	38	0	0	0	0	0	0	0	because there is less s≤dio
111658227	66	58634	1	2	2	2	1	40	3	2	5	3	4	4	1	1	2	7	5	6	2	25	0	0	0	0	0	0	0	because there will be more specs
111660898	66	58634	1	2	2	2	2	42	3	1	5	3	2	3	1	1	1	6	7	7	2	98	0	0	0	0	0	0	0	to differentiate from the triangle
111647749	66	23348	1	2	2	2	1	44	3	2	7	3	4	7	2	1	2	7	7	7	1	34	0	0	0	0	0	0	0	alert symbol
111649007	66	58730	1	2	2	2	1	39	3	1	6	1	2	5	2	2	1	7	7	7	1	20	0	0	0	0	0	0	0	only this black triangle discriminates better, it already gives a lady the feeling that she is not good for the color
111654204	66	58621	1	2	2	2	2	54	4	2	2	3	1	2	2	2	2	4	5	7	2	98	0	0	0	0	0	0	0	s≤sdio and very dangerous because it causes diabetes. food has a lot of excess sodium. the doctor said
111647282	66	58617	1	2	2	2	2	39	3	2	2	1	1	1	2	2	2	6	6	7	1	18	0	0	0	0	0	0	0	it's clearer
111749793	66	58709	1	2	2	2	2	22	1	1	4	3	4	4	2	1	2	5	4	3	1	12	8	0	0	0	0	0	0	I found this one simpler to understand, the other one draws more attention and is written very small
111752976	66	58635	1	2	2	2	1	35	3	1	3	3	1	2	1	2	1	3	5	1	1	20	0	0	0	0	0	0	0	more prominent more striking because of the triangle that says ministry of health
111752977	66	58635	1	2	2	2	1	43	3	2	7	5	4	1	2	2	1	1	1	6	2	19	0	0	0	0	0	0	0	seems more ≤obvious the person has to be attentive to the risk that the product causes to health have a magnifying glass and
111751671	66	58829	1	2	2	2	2	25	2	2	7	3	2	1	2	1	2	7	7	7	2	12	0	0	0	0	0	0	0	because of the business, for the person to look well, as it draws more attention.
111752975	66	58635	1	2	2	2	1	26	2	2	3	5	4	5	1	1	2	7	7	5	1	29	23	0	0	0	0	0	0	stands out more to see more that is loud in sound and also has a ministry of health
112178097	66	58800	1	2	2	2	1	25	2	1	7	1	2	7	2	1	2	7	1	7	2	29	0	0	0	0	0	0	0	because it shows high in sodium but didn't know how to justify
112178098	66	58800	1	2	2	2	1	43	3	2	7	1	1	3	1	1	2	7	7	7	1	12	0	0	0	0	0	0	0	it's easier to read I didn't know how to justify
112178099	66	58800	1	2	2	2	2	22	1	1	1	3	4	1	2	1	1	1	7	7	1	34	0	0	0	0	0	0	0	because it has a hazard information
112178100	66	58800	1	2	2	2	1	32	2	2	4	3	4	7	2	1	2	7	6	5	1	18	28	0	0	0	0	0	0	It's easier to understand because it looks like an attention sign
112184428	66	58800	1	2	2	2	2	45	4	1	7	1	3	99	2	1	1	7	7	1	1	99	0	0	0	0	0	0	0	don't know why you chose
112186748	66	58800	1	2	2	2	1	43	3	2	7	3	3	7	2	1	2	7	7	7	1	12	0	0	0	0	0	0	0	it's more visible I couldn't explain more
112196244	66	58800	1	2	2	2	2	27	2	1	5	1	4	2	2	1	2	7	6	7	1	20	0	0	0	0	0	0	0	It's easier to identify because of the triangle
112196245	66	58800	1	2	2	2	2	48	4	2	7	3	1	7	2	1	2	7	7	6	1	28	0	0	0	0	0	0	0	because it is a signaling symbol in the triangle case
112200159	66	58800	1	2	2	2	1	48	4	1	7	4	4	5	2	2	1	7	7	7	1	32	0	0	0	0	0	0	0	highlighted because it is a sign of preference, it brings more credibility
112202242	66	58800	1	2	2	2	2	35	3	2	7	3	4	7	2	1	2	7	7	7	1	21	23	0	0	0	0	0	0	because it is easy to identify it has the information ministry of health
112208650	66	58800	1	2	2	2	2	37	3	1	7	3	4	7	1	1	2	6	7	3	1	4	0	0	0	0	0	0	0	the black color is more impactful and the other one has a smaller font
112208651	66	58800	1	2	2	2	2	34	2	2	1	3	4	3	1	1	2	7	7	5	1	6	0	0	0	0	0	0	0	it is bigger and if it is big in the box it is better
